# Supplementary material for: Effects of experience on recognition of speech produced with a face mask
Source: Cogn Res Princ Implic. 2022 May 26;7:46. doi: 10.1186/s41235-022-00388-4 (PMC9134148; doi:10.1186/s41235-022-00388-4)
Supplement: Supplementary file 1 — Additional file 1: Data file from the experiment. [file 41235_2022_388_MOESM1_ESM.csv]

	subject	list	RT	HintSentenceList	HintSentenceItem	SNR	Mask	Talker	NumWords	NumCorrect	ProportionCorrect	Gender	Age	Hearing	State	OtherMaskMonth	SelfMaskMonth	OtherMaskYear	SelfMaskYear
1	1	10B	14.165	19	2	13	no_mask	jt	5	3	0.6	Female	30	Normal	Oklahoma	6	0	8	1
2	1	10B	15.223	19	4	13	fabric1	jt	7	5	0.714285714	Female	30	Normal	Oklahoma	6	0	8	1
3	1	10B	104.592	19	8	13	dispose	ct	5	5	1	Female	30	Normal	Oklahoma	6	0	8	1
4	1	10B	10.215	3	5	3	fabric2	jt	6	1	0.166666667	Female	30	Normal	Oklahoma	6	0	8	1
5	1	10B	9.898	3	6	3	n95mask	jt	7	3	0.428571429	Female	30	Normal	Oklahoma	6	0	8	1
6	1	10B	9.346	19	5	13	fabric2	jt	5	5	1	Female	30	Normal	Oklahoma	6	0	8	1
7	1	10B	9.544	3	1	3	n95mask	ct	5	0	0	Female	30	Normal	Oklahoma	6	0	8	1
8	1	10B	13.947	19	6	13	n95mask	jt	4	1	0.25	Female	30	Normal	Oklahoma	6	0	8	1
9	1	10B	12.5	19	10	13	fabric2	ct	6	6	1	Female	30	Normal	Oklahoma	6	0	8	1
10	1	10B	7.163	3	3	3	dispose	jt	6	4	0.666666667	Female	30	Normal	Oklahoma	6	0	8	1
11	1	10B	6.741	3	9	3	fabric1	ct	5	3	0.6	Female	30	Normal	Oklahoma	6	0	8	1
12	1	10B	15.575	19	9	13	fabric1	ct	5	2	0.4	Female	30	Normal	Oklahoma	6	0	8	1
13	1	10B	9.013	3	7	3	no_mask	ct	6	4	0.666666667	Female	30	Normal	Oklahoma	6	0	8	1
14	1	10B	7.526	19	7	13	no_mask	ct	5	5	1	Female	30	Normal	Oklahoma	6	0	8	1
15	1	10B	8.845	19	3	13	dispose	jt	5	5	1	Female	30	Normal	Oklahoma	6	0	8	1
16	1	10B	8.719	19	1	13	n95mask	ct	5	5	1	Female	30	Normal	Oklahoma	6	0	8	1
17	1	10B	9.531	3	10	3	fabric2	ct	5	3	0.6	Female	30	Normal	Oklahoma	6	0	8	1
18	1	10B	10.945	3	4	3	fabric1	jt	5	1	0.2	Female	30	Normal	Oklahoma	6	0	8	1
19	1	10B	9.347	3	2	3	no_mask	jt	5	1	0.2	Female	30	Normal	Oklahoma	6	0	8	1
20	1	10B	9.387	3	8	3	dispose	ct	7	3	0.428571429	Female	30	Normal	Oklahoma	6	0	8	1
21	2	18A	14.152	3	3	13	n95mask	ct	6	6	1	Male	44	Normal	Maryland	3	5	8	8
22	2	18A	6.228	19	3	3	n95mask	ct	5	0	0	Male	44	Normal	Maryland	3	5	8	8
23	2	18A	18.241	19	6	3	fabric1	jt	4	0	0	Male	44	Normal	Maryland	3	5	8	8
24	2	18A	7.628	19	7	3	fabric2	jt	5	0	0	Male	44	Normal	Maryland	3	5	8	8
25	2	18A	29.707	3	1	13	fabric1	ct	5	5	1	Male	44	Normal	Maryland	3	5	8	8
26	2	18A	13.543	3	8	13	n95mask	jt	7	7	1	Male	44	Normal	Maryland	3	5	8	8
27	2	18A	20.54	19	8	3	n95mask	jt	5	0	0	Male	44	Normal	Maryland	3	5	8	8
28	2	18A	10.96	3	4	13	no_mask	jt	5	5	1	Male	44	Normal	Maryland	3	5	8	8
29	2	18A	18.683	19	10	3	dispose	ct	6	5	0.833333333	Male	44	Normal	Maryland	3	5	8	8
30	2	18A	11.018	19	1	3	fabric1	ct	5	1	0.2	Male	44	Normal	Maryland	3	5	8	8
31	2	18A	11.648	19	9	3	no_mask	ct	5	5	1	Male	44	Normal	Maryland	3	5	8	8
32	2	18A	12.462	3	7	13	fabric2	jt	6	6	1	Male	44	Normal	Maryland	3	5	8	8
33	2	18A	17.369	3	6	13	fabric1	jt	7	7	1	Male	44	Normal	Maryland	3	5	8	8
34	2	18A	11.335	3	10	13	dispose	ct	5	5	1	Male	44	Normal	Maryland	3	5	8	8
35	2	18A	11.628	3	9	13	no_mask	ct	5	5	1	Male	44	Normal	Maryland	3	5	8	8
36	2	18A	14.466	3	5	13	dispose	jt	6	5	0.833333333	Male	44	Normal	Maryland	3	5	8	8
37	2	18A	11.356	19	5	3	dispose	jt	5	0	0	Male	44	Normal	Maryland	3	5	8	8
38	2	18A	19.179	3	2	13	fabric2	ct	5	5	1	Male	44	Normal	Maryland	3	5	8	8
39	2	18A	15.091	19	2	3	fabric2	ct	5	2	0.4	Male	44	Normal	Maryland	3	5	8	8
40	2	18A	5.188	19	4	3	no_mask	jt	7	0	0	Male	44	Normal	Maryland	3	5	8	8
41	3	18A	9.145	3	8	13	n95mask	jt	7	7	1	Male	23	Normal	Indiana	6	3	9	8
42	3	18A	13.067	3	5	13	dispose	jt	6	6	1	Male	23	Normal	Indiana	6	3	9	8
43	3	18A	13.526	19	1	3	fabric1	ct	5	1	0.2	Male	23	Normal	Indiana	6	3	9	8
44	3	18A	30.997	19	6	3	fabric1	jt	4	0	0	Male	23	Normal	Indiana	6	3	9	8
45	3	18A	16.694	19	4	3	no_mask	jt	7	7	1	Male	23	Normal	Indiana	6	3	9	8
46	3	18A	11.168	3	7	13	fabric2	jt	6	6	1	Male	23	Normal	Indiana	6	3	9	8
47	3	18A	8.495	3	9	13	no_mask	ct	5	5	1	Male	23	Normal	Indiana	6	3	9	8
48	3	18A	9.748	3	10	13	dispose	ct	5	5	1	Male	23	Normal	Indiana	6	3	9	8
49	3	18A	10.398	19	3	3	n95mask	ct	5	1	0.2	Male	23	Normal	Indiana	6	3	9	8
50	3	18A	10.837	3	6	13	fabric1	jt	7	7	1	Male	23	Normal	Indiana	6	3	9	8
51	3	18A	7.507	3	4	13	no_mask	jt	5	5	1	Male	23	Normal	Indiana	6	3	9	8
52	3	18A	12.585	19	10	3	dispose	ct	6	6	1	Male	23	Normal	Indiana	6	3	9	8
53	3	18A	10.763	19	8	3	n95mask	jt	5	5	1	Male	23	Normal	Indiana	6	3	9	8
54	3	18A	15.982	19	9	3	no_mask	ct	5	5	1	Male	23	Normal	Indiana	6	3	9	8
55	3	18A	15.956	19	7	3	fabric2	jt	5	4	0.8	Male	23	Normal	Indiana	6	3	9	8
56	3	18A	15.033	19	5	3	dispose	jt	5	5	1	Male	23	Normal	Indiana	6	3	9	8
57	3	18A	11.916	3	3	13	n95mask	ct	6	6	1	Male	23	Normal	Indiana	6	3	9	8
58	3	18A	11.431	3	2	13	fabric2	ct	5	5	1	Male	23	Normal	Indiana	6	3	9	8
59	3	18A	25.988	19	2	3	fabric2	ct	5	1	0.2	Male	23	Normal	Indiana	6	3	9	8
60	3	18A	32.794	3	1	13	fabric1	ct	5	5	1	Male	23	Normal	Indiana	6	3	9	8
61	4	18A	5.907	3	8	13	n95mask	jt	7	7	1	Male	33	Normal	California	9	9	9	9
62	4	18A	5.276	3	7	13	fabric2	jt	6	5	0.833333333	Male	33	Normal	California	9	9	9	9
63	4	18A	6.904	19	6	3	fabric1	jt	4	0	0	Male	33	Normal	California	9	9	9	9
64	4	18A	4.627	19	1	3	fabric1	ct	5	1	0.2	Male	33	Normal	California	9	9	9	9
65	4	18A	11.847	19	7	3	fabric2	jt	5	0	0	Male	33	Normal	California	9	9	9	9
66	4	18A	6.575	19	8	3	n95mask	jt	5	3	0.6	Male	33	Normal	California	9	9	9	9
67	4	18A	5.628	3	9	13	no_mask	ct	5	5	1	Male	33	Normal	California	9	9	9	9
68	4	18A	6.272	19	9	3	no_mask	ct	5	5	1	Male	33	Normal	California	9	9	9	9
69	4	18A	6.281	19	5	3	dispose	jt	5	0	0	Male	33	Normal	California	9	9	9	9
70	4	18A	11.469	3	5	13	dispose	jt	6	6	1	Male	33	Normal	California	9	9	9	9
71	4	18A	5.358	3	10	13	dispose	ct	5	5	1	Male	33	Normal	California	9	9	9	9
72	4	18A	6.107	3	4	13	no_mask	jt	5	5	1	Male	33	Normal	California	9	9	9	9
73	4	18A	3.877	19	4	3	no_mask	jt	7	1	0.142857143	Male	33	Normal	California	9	9	9	9
74	4	18A	6.293	3	2	13	fabric2	ct	5	5	1	Male	33	Normal	California	9	9	9	9
75	4	18A	6.304	3	3	13	n95mask	ct	6	6	1	Male	33	Normal	California	9	9	9	9
76	4	18A	4.464	19	3	3	n95mask	ct	5	0	0	Male	33	Normal	California	9	9	9	9
77	4	18A	5.584	19	2	3	fabric2	ct	5	1	0.2	Male	33	Normal	California	9	9	9	9
78	4	18A	6.014	3	6	13	fabric1	jt	7	7	1	Male	33	Normal	California	9	9	9	9
79	4	18A	6.975	3	1	13	fabric1	ct	5	5	1	Male	33	Normal	California	9	9	9	9
80	4	18A	6.209	19	10	3	dispose	ct	6	5	0.833333333	Male	33	Normal	California	9	9	9	9
81	5	18B	12.087	3	10	13	dispose	ct	5	3	0.6	Female	41	Normal	North Carolina	6	9	5	9
82	5	18B	10.267	3	1	13	fabric1	ct	5	5	1	Female	41	Normal	North Carolina	6	9	5	9
83	5	18B	17.971	3	3	13	n95mask	ct	6	6	1	Female	41	Normal	North Carolina	6	9	5	9
84	5	18B	12.898	3	7	13	fabric2	jt	6	5	0.833333333	Female	41	Normal	North Carolina	6	9	5	9
85	5	18B	8.153	19	7	3	fabric2	jt	5	2	0.4	Female	41	Normal	North Carolina	6	9	5	9
86	5	18B	8.744	19	8	3	n95mask	jt	5	2	0.4	Female	41	Normal	North Carolina	6	9	5	9
87	5	18B	12.214	3	5	13	dispose	jt	6	6	1	Female	41	Normal	North Carolina	6	9	5	9
88	5	18B	13.018	19	4	3	no_mask	jt	7	7	1	Female	41	Normal	North Carolina	6	9	5	9
89	5	18B	9.876	19	3	3	n95mask	ct	5	3	0.6	Female	41	Normal	North Carolina	6	9	5	9
90	5	18B	13.078	19	9	3	no_mask	ct	5	5	1	Female	41	Normal	North Carolina	6	9	5	9
91	5	18B	9.448	19	6	3	fabric1	jt	4	0	0	Female	41	Normal	North Carolina	6	9	5	9
92	5	18B	10.96	19	10	3	dispose	ct	6	2	0.333333333	Female	41	Normal	North Carolina	6	9	5	9
93	5	18B	12.692	3	2	13	fabric2	ct	5	5	1	Female	41	Normal	North Carolina	6	9	5	9
94	5	18B	9.32	19	5	3	dispose	jt	5	2	0.4	Female	41	Normal	North Carolina	6	9	5	9
95	5	18B	9.701	3	4	13	no_mask	jt	5	5	1	Female	41	Normal	North Carolina	6	9	5	9
96	5	18B	13.246	3	9	13	no_mask	ct	5	5	1	Female	41	Normal	North Carolina	6	9	5	9
97	5	18B	9.645	19	2	3	fabric2	ct	5	3	0.6	Female	41	Normal	North Carolina	6	9	5	9
98	5	18B	12.543	19	1	3	fabric1	ct	5	2	0.4	Female	41	Normal	North Carolina	6	9	5	9
99	5	18B	12.076	3	8	13	n95mask	jt	7	7	1	Female	41	Normal	North Carolina	6	9	5	9
100	5	18B	12.493	3	6	13	fabric1	jt	7	4	0.571428571	Female	41	Normal	North Carolina	6	9	5	9
101	6	18B	15.215	19	9	3	no_mask	ct	5	3	0.6	Male	25	Normal	California	10	10	5	5
102	6	18B	17.81	3	7	13	fabric2	jt	6	2	0.333333333	Male	25	Normal	California	10	10	5	5
103	6	18B	23.84	19	10	3	dispose	ct	6	5	0.833333333	Male	25	Normal	California	10	10	5	5
104	6	18B	10.553	19	8	3	n95mask	jt	5	0	0	Male	25	Normal	California	10	10	5	5
105	6	18B	13.058	3	10	13	dispose	ct	5	5	1	Male	25	Normal	California	10	10	5	5
106	6	18B	25.584	3	1	13	fabric1	ct	5	5	1	Male	25	Normal	California	10	10	5	5
107	6	18B	27.322	19	3	3	n95mask	ct	5	5	1	Male	25	Normal	California	10	10	5	5
108	6	18B	15.116	19	6	3	fabric1	jt	4	0	0	Male	25	Normal	California	10	10	5	5
109	6	18B	13.489	3	4	13	no_mask	jt	5	5	1	Male	25	Normal	California	10	10	5	5
110	6	18B	12.499	19	1	3	fabric1	ct	5	0	0	Male	25	Normal	California	10	10	5	5
111	6	18B	27.103	3	6	13	fabric1	jt	7	5	0.714285714	Male	25	Normal	California	10	10	5	5
112	6	18B	23.256	3	8	13	n95mask	jt	7	2	0.285714286	Male	25	Normal	California	10	10	5	5
113	6	18B	17.546	3	3	13	n95mask	ct	6	6	1	Male	25	Normal	California	10	10	5	5
114	6	18B	23.601	3	2	13	fabric2	ct	5	4	0.8	Male	25	Normal	California	10	10	5	5
115	6	18B	31.583	19	5	3	dispose	jt	5	4	0.8	Male	25	Normal	California	10	10	5	5
116	6	18B	8.069	19	4	3	no_mask	jt	7	0	0	Male	25	Normal	California	10	10	5	5
117	6	18B	17.781	3	5	13	dispose	jt	6	5	0.833333333	Male	25	Normal	California	10	10	5	5
118	6	18B	17.934	19	2	3	fabric2	ct	5	1	0.2	Male	25	Normal	California	10	10	5	5
119	6	18B	19.845	19	7	3	fabric2	jt	5	4	0.8	Male	25	Normal	California	10	10	5	5
120	6	18B	31.585	3	9	13	no_mask	ct	5	4	0.8	Male	25	Normal	California	10	10	5	5
121	7	18B	8.82	19	10	3	dispose	ct	6	4	0.666666667	Female	34	Normal	Indiana	2	10	5	10
122	7	18B	9.07	3	3	13	n95mask	ct	6	6	1	Female	34	Normal	Indiana	2	10	5	10
123	7	18B	14.543	19	5	3	dispose	jt	5	4	0.8	Female	34	Normal	Indiana	2	10	5	10
124	7	18B	10.976	3	5	13	dispose	jt	6	6	1	Female	34	Normal	Indiana	2	10	5	10
125	7	18B	11.177	19	3	3	n95mask	ct	5	0	0	Female	34	Normal	Indiana	2	10	5	10
126	7	18B	9.889	19	6	3	fabric1	jt	4	4	1	Female	34	Normal	Indiana	2	10	5	10
127	7	18B	7.77	3	1	13	fabric1	ct	5	5	1	Female	34	Normal	Indiana	2	10	5	10
128	7	18B	18.396	19	4	3	no_mask	jt	7	1	0.142857143	Female	34	Normal	Indiana	2	10	5	10
129	7	18B	8.65	19	7	3	fabric2	jt	5	4	0.8	Female	34	Normal	Indiana	2	10	5	10
130	7	18B	9.175	19	8	3	n95mask	jt	5	3	0.6	Female	34	Normal	Indiana	2	10	5	10
131	7	18B	9.976	3	8	13	n95mask	jt	7	7	1	Female	34	Normal	Indiana	2	10	5	10
132	7	18B	7.197	3	4	13	no_mask	jt	5	5	1	Female	34	Normal	Indiana	2	10	5	10
133	7	18B	9.326	3	7	13	fabric2	jt	6	6	1	Female	34	Normal	Indiana	2	10	5	10
134	7	18B	11.719	19	1	3	fabric1	ct	5	1	0.2	Female	34	Normal	Indiana	2	10	5	10
135	7	18B	19.555	3	6	13	fabric1	jt	7	6	0.857142857	Female	34	Normal	Indiana	2	10	5	10
136	7	18B	8.11	19	2	3	fabric2	ct	5	5	1	Female	34	Normal	Indiana	2	10	5	10
137	7	18B	13.261	3	2	13	fabric2	ct	5	5	1	Female	34	Normal	Indiana	2	10	5	10
138	7	18B	12.763	19	9	3	no_mask	ct	5	5	1	Female	34	Normal	Indiana	2	10	5	10
139	7	18B	8.232	3	9	13	no_mask	ct	5	5	1	Female	34	Normal	Indiana	2	10	5	10
140	7	18B	9.623	3	10	13	dispose	ct	5	4	0.8	Female	34	Normal	Indiana	2	10	5	10
141	8	18B	9.184	3	1	13	fabric1	ct	5	5	1	Male	27	Normal	New York	0	0	0	0
142	8	18B	12.472	19	1	3	fabric1	ct	5	2	0.4	Male	27	Normal	New York	0	0	0	0
143	8	18B	10.901	19	5	3	dispose	jt	5	0	0	Male	27	Normal	New York	0	0	0	0
144	8	18B	15.466	3	6	13	fabric1	jt	7	7	1	Male	27	Normal	New York	0	0	0	0
145	8	18B	21.769	19	10	3	dispose	ct	6	4	0.666666667	Male	27	Normal	New York	0	0	0	0
146	8	18B	11.902	19	3	3	n95mask	ct	5	2	0.4	Male	27	Normal	New York	0	0	0	0
147	8	18B	20.401	3	3	13	n95mask	ct	6	6	1	Male	27	Normal	New York	0	0	0	0
148	8	18B	7.098	3	4	13	no_mask	jt	5	5	1	Male	27	Normal	New York	0	0	0	0
149	8	18B	8.156	19	8	3	n95mask	jt	5	4	0.8	Male	27	Normal	New York	0	0	0	0
150	8	18B	10.717	3	2	13	fabric2	ct	5	5	1	Male	27	Normal	New York	0	0	0	0
151	8	18B	12.19	19	4	3	no_mask	jt	7	2	0.285714286	Male	27	Normal	New York	0	0	0	0
152	8	18B	11.687	3	5	13	dispose	jt	6	6	1	Male	27	Normal	New York	0	0	0	0
153	8	18B	10.516	19	9	3	no_mask	ct	5	5	1	Male	27	Normal	New York	0	0	0	0
154	8	18B	9.22	3	10	13	dispose	ct	5	5	1	Male	27	Normal	New York	0	0	0	0
155	8	18B	6.973	19	6	3	fabric1	jt	4	3	0.75	Male	27	Normal	New York	0	0	0	0
156	8	18B	10.771	19	7	3	fabric2	jt	5	1	0.2	Male	27	Normal	New York	0	0	0	0
157	8	18B	6.995	19	2	3	fabric2	ct	5	2	0.4	Male	27	Normal	New York	0	0	0	0
158	8	18B	11.491	3	8	13	n95mask	jt	7	7	1	Male	27	Normal	New York	0	0	0	0
159	8	18B	8.101	3	7	13	fabric2	jt	6	5	0.833333333	Male	27	Normal	New York	0	0	0	0
160	8	18B	14.225	3	9	13	no_mask	ct	5	5	1	Male	27	Normal	New York	0	0	0	0
161	9	18B	8.859	3	3	13	n95mask	ct	6	6	1	Female	42	Normal	California	4	3	8	5
162	9	18B	6.505	3	2	13	fabric2	ct	5	5	1	Female	42	Normal	California	4	3	8	5
163	9	18B	15.889	19	6	3	fabric1	jt	4	2	0.5	Female	42	Normal	California	4	3	8	5
164	9	18B	9.575	19	3	3	n95mask	ct	5	4	0.8	Female	42	Normal	California	4	3	8	5
165	9	18B	5.744	3	10	13	dispose	ct	5	5	1	Female	42	Normal	California	4	3	8	5
166	9	18B	7.249	3	7	13	fabric2	jt	6	6	1	Female	42	Normal	California	4	3	8	5
167	9	18B	43.032	19	2	3	fabric2	ct	5	4	0.8	Female	42	Normal	California	4	3	8	5
168	9	18B	9.662	19	4	3	no_mask	jt	7	6	0.857142857	Female	42	Normal	California	4	3	8	5
169	9	18B	8.501	3	9	13	no_mask	ct	5	5	1	Female	42	Normal	California	4	3	8	5
170	9	18B	13.001	19	8	3	n95mask	jt	5	4	0.8	Female	42	Normal	California	4	3	8	5
171	9	18B	10.96	19	5	3	dispose	jt	5	5	1	Female	42	Normal	California	4	3	8	5
172	9	18B	10.381	19	10	3	dispose	ct	6	6	1	Female	42	Normal	California	4	3	8	5
173	9	18B	16.389	19	1	3	fabric1	ct	5	2	0.4	Female	42	Normal	California	4	3	8	5
174	9	18B	7.694	3	8	13	n95mask	jt	7	7	1	Female	42	Normal	California	4	3	8	5
175	9	18B	8.252	19	7	3	fabric2	jt	5	5	1	Female	42	Normal	California	4	3	8	5
176	9	18B	9	19	9	3	no_mask	ct	5	5	1	Female	42	Normal	California	4	3	8	5
177	9	18B	14.591	3	5	13	dispose	jt	6	6	1	Female	42	Normal	California	4	3	8	5
178	9	18B	12.55	3	1	13	fabric1	ct	5	5	1	Female	42	Normal	California	4	3	8	5
179	9	18B	6.712	3	4	13	no_mask	jt	5	5	1	Female	42	Normal	California	4	3	8	5
180	9	18B	9.121	3	6	13	fabric1	jt	7	7	1	Female	42	Normal	California	4	3	8	5
181	10	10B	7.834	19	1	13	n95mask	ct	5	5	1	Male	66	Normal	Indiana	9	9	10	10
182	10	10B	8.406	19	7	13	no_mask	ct	5	5	1	Male	66	Normal	Indiana	9	9	10	10
183	10	10B	9.651	3	9	3	fabric1	ct	5	0	0	Male	66	Normal	Indiana	9	9	10	10
184	10	10B	5.81	3	8	3	dispose	ct	7	3	0.428571429	Male	66	Normal	Indiana	9	9	10	10
185	10	10B	11.164	3	3	3	dispose	jt	6	5	0.833333333	Male	66	Normal	Indiana	9	9	10	10
186	10	10B	9.086	3	7	3	no_mask	ct	6	6	1	Male	66	Normal	Indiana	9	9	10	10
187	10	10B	10.076	19	3	13	dispose	jt	5	5	1	Male	66	Normal	Indiana	9	9	10	10
188	10	10B	6.493	3	4	3	fabric1	jt	5	1	0.2	Male	66	Normal	Indiana	9	9	10	10
189	10	10B	10.451	19	5	13	fabric2	jt	5	5	1	Male	66	Normal	Indiana	9	9	10	10
190	10	10B	13.403	3	5	3	fabric2	jt	6	4	0.666666667	Male	66	Normal	Indiana	9	9	10	10
191	10	10B	17.427	3	1	3	n95mask	ct	5	0	0	Male	66	Normal	Indiana	9	9	10	10
192	10	10B	12.752	19	6	13	n95mask	jt	4	3	0.75	Male	66	Normal	Indiana	9	9	10	10
193	10	10B	14.765	3	6	3	n95mask	jt	7	5	0.714285714	Male	66	Normal	Indiana	9	9	10	10
194	10	10B	9.683	19	9	13	fabric1	ct	5	5	1	Male	66	Normal	Indiana	9	9	10	10
195	10	10B	6.043	19	2	13	no_mask	jt	5	4	0.8	Male	66	Normal	Indiana	9	9	10	10
196	10	10B	8.617	19	8	13	dispose	ct	5	5	1	Male	66	Normal	Indiana	9	9	10	10
197	10	10B	10.01	19	4	13	fabric1	jt	7	5	0.714285714	Male	66	Normal	Indiana	9	9	10	10
198	10	10B	9.129	3	10	3	fabric2	ct	5	2	0.4	Male	66	Normal	Indiana	9	9	10	10
199	10	10B	10.427	3	2	3	no_mask	jt	5	1	0.2	Male	66	Normal	Indiana	9	9	10	10
200	10	10B	11.073	19	10	13	fabric2	ct	6	6	1	Male	66	Normal	Indiana	9	9	10	10
201	11	19A	12.071	19	10	3	fabric1	ct	6	0	0	Male	37	Normal	Florida	9	10	8	10
202	11	19A	16.22	19	5	3	fabric1	jt	5	0	0	Male	37	Normal	Florida	9	10	8	10
203	11	19A	10.24	3	3	13	no_mask	jt	6	6	1	Male	37	Normal	Florida	9	10	8	10
204	11	19A	11.823	19	9	3	dispose	ct	5	0	0	Male	37	Normal	Florida	9	10	8	10
205	11	19A	12.609	3	2	13	n95mask	ct	5	5	1	Male	37	Normal	Florida	9	10	8	10
206	11	19A	11.306	3	5	13	fabric1	jt	6	6	1	Male	37	Normal	Florida	9	10	8	10
207	11	19A	21.752	19	4	3	dispose	jt	7	1	0.142857143	Male	37	Normal	Florida	9	10	8	10
208	11	19A	9.205	3	4	13	dispose	jt	5	5	1	Male	37	Normal	Florida	9	10	8	10
209	11	19A	18.816	19	3	3	no_mask	jt	5	0	0	Male	37	Normal	Florida	9	10	8	10
210	11	19A	17.427	19	6	3	fabric2	jt	4	0	0	Male	37	Normal	Florida	9	10	8	10
211	11	19A	12.459	19	8	3	no_mask	ct	5	4	0.8	Male	37	Normal	Florida	9	10	8	10
212	11	19A	9.434	3	8	13	no_mask	ct	7	7	1	Male	37	Normal	Florida	9	10	8	10
213	11	19A	8.887	19	2	3	n95mask	ct	5	1	0.2	Male	37	Normal	Florida	9	10	8	10
214	11	19A	9.652	3	6	13	fabric2	jt	7	6	0.857142857	Male	37	Normal	Florida	9	10	8	10
215	11	19A	7.57	3	1	13	fabric2	ct	5	5	1	Male	37	Normal	Florida	9	10	8	10
216	11	19A	16.719	19	1	3	fabric2	ct	5	3	0.6	Male	37	Normal	Florida	9	10	8	10
217	11	19A	9.071	3	7	13	n95mask	jt	6	6	1	Male	37	Normal	Florida	9	10	8	10
218	11	19A	10.763	3	9	13	dispose	ct	5	5	1	Male	37	Normal	Florida	9	10	8	10
219	11	19A	8.004	3	10	13	fabric1	ct	5	5	1	Male	37	Normal	Florida	9	10	8	10
220	11	19A	21.677	19	7	3	n95mask	jt	5	2	0.4	Male	37	Normal	Florida	9	10	8	10
221	12	19A	13.456	19	8	3	no_mask	ct	5	0	0	Male	29	Normal	Maryland	9	10	8	10
222	12	19A	13.707	19	9	3	dispose	ct	5	1	0.2	Male	29	Normal	Maryland	9	10	8	10
223	12	19A	12.445	3	2	13	n95mask	ct	5	0	0	Male	29	Normal	Maryland	9	10	8	10
224	12	19A	11.405	19	7	3	n95mask	jt	5	0	0	Male	29	Normal	Maryland	9	10	8	10
225	12	19A	10.792	3	8	13	no_mask	ct	7	6	0.857142857	Male	29	Normal	Maryland	9	10	8	10
226	12	19A	23.719	19	4	3	dispose	jt	7	1	0.142857143	Male	29	Normal	Maryland	9	10	8	10
227	12	19A	9.433	3	10	13	fabric1	ct	5	2	0.4	Male	29	Normal	Maryland	9	10	8	10
228	12	19A	12.712	3	7	13	n95mask	jt	6	2	0.333333333	Male	29	Normal	Maryland	9	10	8	10
229	12	19A	9.893	3	6	13	fabric2	jt	7	0	0	Male	29	Normal	Maryland	9	10	8	10
230	12	19A	16.034	19	2	3	n95mask	ct	5	0	0	Male	29	Normal	Maryland	9	10	8	10
231	12	19A	11.827	3	5	13	fabric1	jt	6	4	0.666666667	Male	29	Normal	Maryland	9	10	8	10
232	12	19A	16.901	19	1	3	fabric2	ct	5	3	0.6	Male	29	Normal	Maryland	9	10	8	10
233	12	19A	12.457	3	9	13	dispose	ct	5	1	0.2	Male	29	Normal	Maryland	9	10	8	10
234	12	19A	13.806	3	3	13	no_mask	jt	6	2	0.333333333	Male	29	Normal	Maryland	9	10	8	10
235	12	19A	9.809	3	4	13	dispose	jt	5	3	0.6	Male	29	Normal	Maryland	9	10	8	10
236	12	19A	28.139	19	6	3	fabric2	jt	4	0	0	Male	29	Normal	Maryland	9	10	8	10
237	12	19A	16.85	19	5	3	fabric1	jt	5	0	0	Male	29	Normal	Maryland	9	10	8	10
238	12	19A	16.348	19	10	3	fabric1	ct	6	2	0.333333333	Male	29	Normal	Maryland	9	10	8	10
239	12	19A	13.606	19	3	3	no_mask	jt	5	0	0	Male	29	Normal	Maryland	9	10	8	10
240	12	19A	8.085	3	1	13	fabric2	ct	5	0	0	Male	29	Normal	Maryland	9	10	8	10
241	13	19A	16.351	3	6	13	fabric2	jt	7	3	0.428571429	Female	30	Normal	Virginia	9	10	8	8
242	13	19A	8.301	19	6	3	fabric2	jt	4	0	0	Female	30	Normal	Virginia	9	10	8	8
243	13	19A	11.629	19	4	3	dispose	jt	7	1	0.142857143	Female	30	Normal	Virginia	9	10	8	8
244	13	19A	14.859	3	10	13	fabric1	ct	5	2	0.4	Female	30	Normal	Virginia	9	10	8	8
245	13	19A	12.784	3	5	13	fabric1	jt	6	6	1	Female	30	Normal	Virginia	9	10	8	8
246	13	19A	10.845	3	7	13	n95mask	jt	6	0	0	Female	30	Normal	Virginia	9	10	8	8
247	13	19A	12.392	3	2	13	n95mask	ct	5	5	1	Female	30	Normal	Virginia	9	10	8	8
248	13	19A	10.09	19	3	3	no_mask	jt	5	0	0	Female	30	Normal	Virginia	9	10	8	8
249	13	19A	11.684	3	4	13	dispose	jt	5	2	0.4	Female	30	Normal	Virginia	9	10	8	8
250	13	19A	11.72	3	3	13	no_mask	jt	6	4	0.666666667	Female	30	Normal	Virginia	9	10	8	8
251	13	19A	10.904	19	9	3	dispose	ct	5	0	0	Female	30	Normal	Virginia	9	10	8	8
252	13	19A	12.117	19	5	3	fabric1	jt	5	0	0	Female	30	Normal	Virginia	9	10	8	8
253	13	19A	9.862	3	8	13	no_mask	ct	7	7	1	Female	30	Normal	Virginia	9	10	8	8
254	13	19A	17.89	19	2	3	n95mask	ct	5	0	0	Female	30	Normal	Virginia	9	10	8	8
255	13	19A	10.784	3	1	13	fabric2	ct	5	4	0.8	Female	30	Normal	Virginia	9	10	8	8
256	13	19A	30.056	19	8	3	no_mask	ct	5	3	0.6	Female	30	Normal	Virginia	9	10	8	8
257	13	19A	15.079	19	1	3	fabric2	ct	5	3	0.6	Female	30	Normal	Virginia	9	10	8	8
258	13	19A	15.81	19	10	3	fabric1	ct	6	5	0.833333333	Female	30	Normal	Virginia	9	10	8	8
259	13	19A	10.627	3	9	13	dispose	ct	5	5	1	Female	30	Normal	Virginia	9	10	8	8
260	13	19A	18.578	19	7	3	n95mask	jt	5	1	0.2	Female	30	Normal	Virginia	9	10	8	8
261	14	19A	10.05	19	8	3	no_mask	ct	5	5	1	Female	28	Normal	California	9	10	9	10
262	14	19A	9.101	19	3	3	no_mask	jt	5	0	0	Female	28	Normal	California	9	10	9	10
263	14	19A	8.97	19	9	3	dispose	ct	5	0	0	Female	28	Normal	California	9	10	9	10
264	14	19A	8.558	3	6	13	fabric2	jt	7	7	1	Female	28	Normal	California	9	10	9	10
265	14	19A	14.37	3	5	13	fabric1	jt	6	3	0.5	Female	28	Normal	California	9	10	9	10
266	14	19A	7.644	3	7	13	n95mask	jt	6	6	1	Female	28	Normal	California	9	10	9	10
267	14	19A	7.672	3	8	13	no_mask	ct	7	7	1	Female	28	Normal	California	9	10	9	10
268	14	19A	6.555	19	4	3	dispose	jt	7	3	0.428571429	Female	28	Normal	California	9	10	9	10
269	14	19A	10.324	3	10	13	fabric1	ct	5	4	0.8	Female	28	Normal	California	9	10	9	10
270	14	19A	8.354	3	3	13	no_mask	jt	6	6	1	Female	28	Normal	California	9	10	9	10
271	14	19A	8.95	19	6	3	fabric2	jt	4	3	0.75	Female	28	Normal	California	9	10	9	10
272	14	19A	9.767	19	10	3	fabric1	ct	6	3	0.5	Female	28	Normal	California	9	10	9	10
273	14	19A	9.281	19	1	3	fabric2	ct	5	5	1	Female	28	Normal	California	9	10	9	10
274	14	19A	9.951	19	7	3	n95mask	jt	5	4	0.8	Female	28	Normal	California	9	10	9	10
275	14	19A	12.666	19	2	3	n95mask	ct	5	0	0	Female	28	Normal	California	9	10	9	10
276	14	19A	7.831	3	1	13	fabric2	ct	5	5	1	Female	28	Normal	California	9	10	9	10
277	14	19A	7.105	3	4	13	dispose	jt	5	5	1	Female	28	Normal	California	9	10	9	10
278	14	19A	10.978	19	5	3	fabric1	jt	5	0	0	Female	28	Normal	California	9	10	9	10
279	14	19A	10.901	3	2	13	n95mask	ct	5	5	1	Female	28	Normal	California	9	10	9	10
280	14	19A	7.914	3	9	13	dispose	ct	5	5	1	Female	28	Normal	California	9	10	9	10
281	15	19A	15.131	19	9	3	dispose	ct	5	1	0.2	Male	32	Normal	Illinois	5	3	9	9
282	15	19A	6.201	3	2	13	n95mask	ct	5	5	1	Male	32	Normal	Illinois	5	3	9	9
283	15	19A	5.254	3	5	13	fabric1	jt	6	6	1	Male	32	Normal	Illinois	5	3	9	9
284	15	19A	5.226	3	9	13	dispose	ct	5	5	1	Male	32	Normal	Illinois	5	3	9	9
285	15	19A	5.721	19	8	3	no_mask	ct	5	3	0.6	Male	32	Normal	Illinois	5	3	9	9
286	15	19A	4.574	3	4	13	dispose	jt	5	5	1	Male	32	Normal	Illinois	5	3	9	9
287	15	19A	10.425	19	1	3	fabric2	ct	5	1	0.2	Male	32	Normal	Illinois	5	3	9	9
288	15	19A	10.595	19	2	3	n95mask	ct	5	1	0.2	Male	32	Normal	Illinois	5	3	9	9
289	15	19A	5.096	3	3	13	no_mask	jt	6	6	1	Male	32	Normal	Illinois	5	3	9	9
290	15	19A	5.924	19	6	3	fabric2	jt	4	0	0	Male	32	Normal	Illinois	5	3	9	9
291	15	19A	4.348	3	7	13	n95mask	jt	6	6	1	Male	32	Normal	Illinois	5	3	9	9
292	15	19A	4.317	3	1	13	fabric2	ct	5	5	1	Male	32	Normal	Illinois	5	3	9	9
293	15	19A	4.58	3	8	13	no_mask	ct	7	7	1	Male	32	Normal	Illinois	5	3	9	9
294	15	19A	6.676	19	5	3	fabric1	jt	5	1	0.2	Male	32	Normal	Illinois	5	3	9	9
295	15	19A	5.753	3	10	13	fabric1	ct	5	5	1	Male	32	Normal	Illinois	5	3	9	9
296	15	19A	5.832	3	6	13	fabric2	jt	7	7	1	Male	32	Normal	Illinois	5	3	9	9
297	15	19A	9.195	19	3	3	no_mask	jt	5	0	0	Male	32	Normal	Illinois	5	3	9	9
298	15	19A	9.001	19	4	3	dispose	jt	7	5	0.714285714	Male	32	Normal	Illinois	5	3	9	9
299	15	19A	8.842	19	7	3	n95mask	jt	5	5	1	Male	32	Normal	Illinois	5	3	9	9
300	15	19A	7.374	19	10	3	fabric1	ct	6	0	0	Male	32	Normal	Illinois	5	3	9	9
301	16	19B	12.605	3	9	13	dispose	ct	5	5	1	Female	67	Normal	Tennessee	5		1	10
302	16	19B	20.996	19	7	3	n95mask	jt	5	4	0.8	Female	67	Normal	Tennessee	5		1	10
303	16	19B	17.275	19	3	3	no_mask	jt	5	0	0	Female	67	Normal	Tennessee	5		1	10
304	16	19B	14.496	3	2	13	n95mask	ct	5	5	1	Female	67	Normal	Tennessee	5		1	10
305	16	19B	12.387	3	7	13	n95mask	jt	6	6	1	Female	67	Normal	Tennessee	5		1	10
306	16	19B	13.252	19	4	3	dispose	jt	7	5	0.714285714	Female	67	Normal	Tennessee	5		1	10
307	16	19B	10.924	3	1	13	fabric2	ct	5	5	1	Female	67	Normal	Tennessee	5		1	10
308	16	19B	23.504	19	8	3	no_mask	ct	5	4	0.8	Female	67	Normal	Tennessee	5		1	10
309	16	19B	15.879	19	1	3	fabric2	ct	5	3	0.6	Female	67	Normal	Tennessee	5		1	10
310	16	19B	11.668	19	9	3	dispose	ct	5	5	1	Female	67	Normal	Tennessee	5		1	10
311	16	19B	12.145	3	5	13	fabric1	jt	6	6	1	Female	67	Normal	Tennessee	5		1	10
312	16	19B	11.366	3	8	13	no_mask	ct	7	7	1	Female	67	Normal	Tennessee	5		1	10
313	16	19B	11.712	3	6	13	fabric2	jt	7	7	1	Female	67	Normal	Tennessee	5		1	10
314	16	19B	15.293	19	5	3	fabric1	jt	5	1	0.2	Female	67	Normal	Tennessee	5		1	10
315	16	19B	9.562	3	4	13	dispose	jt	5	5	1	Female	67	Normal	Tennessee	5		1	10
316	16	19B	7.173	19	6	3	fabric2	jt	4	0	0	Female	67	Normal	Tennessee	5		1	10
317	16	19B	10.687	19	2	3	n95mask	ct	5	2	0.4	Female	67	Normal	Tennessee	5		1	10
318	16	19B	15.696	19	10	3	fabric1	ct	6	4	0.666666667	Female	67	Normal	Tennessee	5		1	10
319	16	19B	10.779	3	10	13	fabric1	ct	5	5	1	Female	67	Normal	Tennessee	5		1	10
320	16	19B	11.2	3	3	13	no_mask	jt	6	6	1	Female	67	Normal	Tennessee	5		1	10
321	17	19B	13.725	19	9	3	dispose	ct	5	2	0.4	Male	33	Normal	Texas	9	10	10	10
322	17	19B	6.881	19	7	3	n95mask	jt	5	3	0.6	Male	33	Normal	Texas	9	10	10	10
323	17	19B	5.898	3	7	13	n95mask	jt	6	6	1	Male	33	Normal	Texas	9	10	10	10
324	17	19B	6.686	3	3	13	no_mask	jt	6	6	1	Male	33	Normal	Texas	9	10	10	10
325	17	19B	7.351	3	2	13	n95mask	ct	5	5	1	Male	33	Normal	Texas	9	10	10	10
326	17	19B	11.718	19	3	3	no_mask	jt	5	2	0.4	Male	33	Normal	Texas	9	10	10	10
327	17	19B	5.757	3	9	13	dispose	ct	5	5	1	Male	33	Normal	Texas	9	10	10	10
328	17	19B	7.926	19	4	3	dispose	jt	7	5	0.714285714	Male	33	Normal	Texas	9	10	10	10
329	17	19B	6.462	3	6	13	fabric2	jt	7	7	1	Male	33	Normal	Texas	9	10	10	10
330	17	19B	8.792	3	5	13	fabric1	jt	6	6	1	Male	33	Normal	Texas	9	10	10	10
331	17	19B	7.751	3	10	13	fabric1	ct	5	5	1	Male	33	Normal	Texas	9	10	10	10
332	17	19B	7.218	3	1	13	fabric2	ct	5	5	1	Male	33	Normal	Texas	9	10	10	10
333	17	19B	11.212	19	1	3	fabric2	ct	5	4	0.8	Male	33	Normal	Texas	9	10	10	10
334	17	19B	11.954	19	2	3	n95mask	ct	5	3	0.6	Male	33	Normal	Texas	9	10	10	10
335	17	19B	8.281	19	6	3	fabric2	jt	4	2	0.5	Male	33	Normal	Texas	9	10	10	10
336	17	19B	5.927	3	4	13	dispose	jt	5	5	1	Male	33	Normal	Texas	9	10	10	10
337	17	19B	5.923	3	8	13	no_mask	ct	7	7	1	Male	33	Normal	Texas	9	10	10	10
338	17	19B	7.546	19	8	3	no_mask	ct	5	5	1	Male	33	Normal	Texas	9	10	10	10
339	17	19B	8.079	19	5	3	fabric1	jt	5	3	0.6	Male	33	Normal	Texas	9	10	10	10
340	17	19B	8.355	19	10	3	fabric1	ct	6	3	0.5	Male	33	Normal	Texas	9	10	10	10
341	18	19B	4.348	3	8	13	no_mask	ct	7	7	1	Male	26	Normal	Pennsylvania	6	6	10	10
342	18	19B	8.204	3	5	13	fabric1	jt	6	5	0.833333333	Male	26	Normal	Pennsylvania	6	6	10	10
343	18	19B	6.046	19	9	3	dispose	ct	5	3	0.6	Male	26	Normal	Pennsylvania	6	6	10	10
344	18	19B	10.896	3	7	13	n95mask	jt	6	6	1	Male	26	Normal	Pennsylvania	6	6	10	10
345	18	19B	5.586	3	3	13	no_mask	jt	6	6	1	Male	26	Normal	Pennsylvania	6	6	10	10
346	18	19B	5.075	19	4	3	dispose	jt	7	5	0.714285714	Male	26	Normal	Pennsylvania	6	6	10	10
347	18	19B	4.85	3	9	13	dispose	ct	5	5	1	Male	26	Normal	Pennsylvania	6	6	10	10
348	18	19B	9.161	19	8	3	no_mask	ct	5	5	1	Male	26	Normal	Pennsylvania	6	6	10	10
349	18	19B	9.654	19	3	3	no_mask	jt	5	1	0.2	Male	26	Normal	Pennsylvania	6	6	10	10
350	18	19B	10.548	3	10	13	fabric1	ct	5	5	1	Male	26	Normal	Pennsylvania	6	6	10	10
351	18	19B	5.273	3	1	13	fabric2	ct	5	5	1	Male	26	Normal	Pennsylvania	6	6	10	10
352	18	19B	4.866	19	6	3	fabric2	jt	4	3	0.75	Male	26	Normal	Pennsylvania	6	6	10	10
353	18	19B	5.84	3	6	13	fabric2	jt	7	7	1	Male	26	Normal	Pennsylvania	6	6	10	10
354	18	19B	4.949	19	1	3	fabric2	ct	5	4	0.8	Male	26	Normal	Pennsylvania	6	6	10	10
355	18	19B	4.889	19	5	3	fabric1	jt	5	0	0	Male	26	Normal	Pennsylvania	6	6	10	10
356	18	19B	5.097	3	2	13	n95mask	ct	5	5	1	Male	26	Normal	Pennsylvania	6	6	10	10
357	18	19B	7.687	19	2	3	n95mask	ct	5	3	0.6	Male	26	Normal	Pennsylvania	6	6	10	10
358	18	19B	5.73	3	4	13	dispose	jt	5	5	1	Male	26	Normal	Pennsylvania	6	6	10	10
359	18	19B	7.079	19	7	3	n95mask	jt	5	4	0.8	Male	26	Normal	Pennsylvania	6	6	10	10
360	18	19B	6.078	19	10	3	fabric1	ct	6	4	0.666666667	Male	26	Normal	Pennsylvania	6	6	10	10
361	19	19B	6.617	19	6	3	fabric2	jt	4	3	0.75	Male	46	Normal	Illinois	1	5	6	9
362	19	19B	16.281	19	4	3	dispose	jt	7	6	0.857142857	Male	46	Normal	Illinois	1	5	6	9
363	19	19B	10.382	3	10	13	fabric1	ct	5	5	1	Male	46	Normal	Illinois	1	5	6	9
364	19	19B	9.111	3	6	13	fabric2	jt	7	7	1	Male	46	Normal	Illinois	1	5	6	9
365	19	19B	11.057	19	10	3	fabric1	ct	6	2	0.333333333	Male	46	Normal	Illinois	1	5	6	9
366	19	19B	9.461	19	1	3	fabric2	ct	5	4	0.8	Male	46	Normal	Illinois	1	5	6	9
367	19	19B	7.557	3	7	13	n95mask	jt	6	6	1	Male	46	Normal	Illinois	1	5	6	9
368	19	19B	13.577	3	2	13	n95mask	ct	5	5	1	Male	46	Normal	Illinois	1	5	6	9
369	19	19B	6.573	3	8	13	no_mask	ct	7	7	1	Male	46	Normal	Illinois	1	5	6	9
370	19	19B	12.297	19	2	3	n95mask	ct	5	0	0	Male	46	Normal	Illinois	1	5	6	9
371	19	19B	8.896	3	1	13	fabric2	ct	5	5	1	Male	46	Normal	Illinois	1	5	6	9
372	19	19B	9.023	19	8	3	no_mask	ct	5	5	1	Male	46	Normal	Illinois	1	5	6	9
373	19	19B	10.566	19	9	3	dispose	ct	5	5	1	Male	46	Normal	Illinois	1	5	6	9
374	19	19B	7.216	3	4	13	dispose	jt	5	5	1	Male	46	Normal	Illinois	1	5	6	9
375	19	19B	8.229	3	9	13	dispose	ct	5	5	1	Male	46	Normal	Illinois	1	5	6	9
376	19	19B	14.233	3	5	13	fabric1	jt	6	5	0.833333333	Male	46	Normal	Illinois	1	5	6	9
377	19	19B	10.308	3	3	13	no_mask	jt	6	6	1	Male	46	Normal	Illinois	1	5	6	9
378	19	19B	8.917	19	3	3	no_mask	jt	5	2	0.4	Male	46	Normal	Illinois	1	5	6	9
379	19	19B	10.267	19	5	3	fabric1	jt	5	0	0	Male	46	Normal	Illinois	1	5	6	9
380	19	19B	10.024	19	7	3	n95mask	jt	5	4	0.8	Male	46	Normal	Illinois	1	5	6	9
381	20	10B	6.344	3	8	3	dispose	ct	7	1	0.142857143	Male	37	Normal	Ohio	8	10	7	10
382	20	10B	9.261	19	2	13	no_mask	jt	5	5	1	Male	37	Normal	Ohio	8	10	7	10
383	20	10B	7.262	19	1	13	n95mask	ct	5	5	1	Male	37	Normal	Ohio	8	10	7	10
384	20	10B	13.131	19	9	13	fabric1	ct	5	3	0.6	Male	37	Normal	Ohio	8	10	7	10
385	20	10B	7.653	3	10	3	fabric2	ct	5	2	0.4	Male	37	Normal	Ohio	8	10	7	10
386	20	10B	9.824	19	4	13	fabric1	jt	7	7	1	Male	37	Normal	Ohio	8	10	7	10
387	20	10B	7.702	19	3	13	dispose	jt	5	5	1	Male	37	Normal	Ohio	8	10	7	10
388	20	10B	10.472	3	1	3	n95mask	ct	5	5	1	Male	37	Normal	Ohio	8	10	7	10
389	20	10B	8.748	19	10	13	fabric2	ct	6	6	1	Male	37	Normal	Ohio	8	10	7	10
390	20	10B	7.252	3	3	3	dispose	jt	6	5	0.833333333	Male	37	Normal	Ohio	8	10	7	10
391	20	10B	7.103	19	7	13	no_mask	ct	5	5	1	Male	37	Normal	Ohio	8	10	7	10
392	20	10B	12.85	3	7	3	no_mask	ct	6	6	1	Male	37	Normal	Ohio	8	10	7	10
393	20	10B	8.604	3	5	3	fabric2	jt	6	0	0	Male	37	Normal	Ohio	8	10	7	10
394	20	10B	10.943	3	9	3	fabric1	ct	5	5	1	Male	37	Normal	Ohio	8	10	7	10
395	20	10B	7.816	19	6	13	n95mask	jt	4	4	1	Male	37	Normal	Ohio	8	10	7	10
396	20	10B	7.874	19	5	13	fabric2	jt	5	4	0.8	Male	37	Normal	Ohio	8	10	7	10
397	20	10B	7.691	3	2	3	no_mask	jt	5	2	0.4	Male	37	Normal	Ohio	8	10	7	10
398	20	10B	8.964	19	8	13	dispose	ct	5	5	1	Male	37	Normal	Ohio	8	10	7	10
399	20	10B	8.92	3	6	3	n95mask	jt	7	7	1	Male	37	Normal	Ohio	8	10	7	10
400	20	10B	6.303	3	4	3	fabric1	jt	5	2	0.4	Male	37	Normal	Ohio	8	10	7	10
401	21	19B	19.775	3	10	13	fabric1	ct	5	4	0.8	Male	29	Normal	Florida	8	5	5	7
402	21	19B	24.126	19	3	3	no_mask	jt	5	0	0	Male	29	Normal	Florida	8	5	5	7
403	21	19B	12.588	3	7	13	n95mask	jt	6	5	0.833333333	Male	29	Normal	Florida	8	5	5	7
404	21	19B	20.408	3	3	13	no_mask	jt	6	4	0.666666667	Male	29	Normal	Florida	8	5	5	7
405	21	19B	18.295	3	6	13	fabric2	jt	7	3	0.428571429	Male	29	Normal	Florida	8	5	5	7
406	21	19B	19.546	19	4	3	dispose	jt	7	2	0.285714286	Male	29	Normal	Florida	8	5	5	7
407	21	19B	14.17	19	5	3	fabric1	jt	5	0	0	Male	29	Normal	Florida	8	5	5	7
408	21	19B	29.714	19	9	3	dispose	ct	5	0	0	Male	29	Normal	Florida	8	5	5	7
409	21	19B	16.862	3	8	13	no_mask	ct	7	5	0.714285714	Male	29	Normal	Florida	8	5	5	7
410	21	19B	14.025	3	9	13	dispose	ct	5	5	1	Male	29	Normal	Florida	8	5	5	7
411	21	19B	13.636	3	2	13	n95mask	ct	5	5	1	Male	29	Normal	Florida	8	5	5	7
412	21	19B	13.183	19	8	3	no_mask	ct	5	2	0.4	Male	29	Normal	Florida	8	5	5	7
413	21	19B	12.797	3	5	13	fabric1	jt	6	3	0.5	Male	29	Normal	Florida	8	5	5	7
414	21	19B	13.854	3	1	13	fabric2	ct	5	5	1	Male	29	Normal	Florida	8	5	5	7
415	21	19B	13.248	19	2	3	n95mask	ct	5	1	0.2	Male	29	Normal	Florida	8	5	5	7
416	21	19B	20.263	19	7	3	n95mask	jt	5	2	0.4	Male	29	Normal	Florida	8	5	5	7
417	21	19B	10.777	19	6	3	fabric2	jt	4	0	0	Male	29	Normal	Florida	8	5	5	7
418	21	19B	22.217	19	1	3	fabric2	ct	5	5	1	Male	29	Normal	Florida	8	5	5	7
419	21	19B	16.101	3	4	13	dispose	jt	5	4	0.8	Male	29	Normal	Florida	8	5	5	7
420	21	19B	16.19	19	10	3	fabric1	ct	6	4	0.666666667	Male	29	Normal	Florida	8	5	5	7
421	22	1A	11.501	19	6	13	no_mask	ct	4	3	0.75	Male	37	Normal	New York	2	0	7	3
422	22	1A	8.018	3	1	3	no_mask	jt	5	0	0	Male	37	Normal	New York	2	0	7	3
423	22	1A	9.106	19	9	13	fabric2	ct	5	5	1	Male	37	Normal	New York	2	0	7	3
424	22	1A	8.003	19	8	13	fabric1	ct	5	5	1	Male	37	Normal	New York	2	0	7	3
425	22	1A	11.254	3	7	3	dispose	ct	6	0	0	Male	37	Normal	New York	2	0	7	3
426	22	1A	8.162	3	10	3	n95mask	ct	5	0	0	Male	37	Normal	New York	2	0	7	3
427	22	1A	9.186	19	5	13	n95mask	jt	5	5	1	Male	37	Normal	New York	2	0	7	3
428	22	1A	7.956	3	2	3	dispose	jt	5	0	0	Male	37	Normal	New York	2	0	7	3
429	22	1A	6.404	3	8	3	fabric1	ct	7	1	0.142857143	Male	37	Normal	New York	2	0	7	3
430	22	1A	7.718	19	1	13	no_mask	jt	5	5	1	Male	37	Normal	New York	2	0	7	3
431	22	1A	9.082	19	10	13	n95mask	ct	6	6	1	Male	37	Normal	New York	2	0	7	3
432	22	1A	7.921	3	6	3	no_mask	ct	7	0	0	Male	37	Normal	New York	2	0	7	3
433	22	1A	8.023	3	5	3	n95mask	jt	6	0	0	Male	37	Normal	New York	2	0	7	3
434	22	1A	6.261	19	3	13	fabric1	jt	5	0	0	Male	37	Normal	New York	2	0	7	3
435	22	1A	11.622	19	4	13	fabric2	jt	7	7	1	Male	37	Normal	New York	2	0	7	3
436	22	1A	8.436	3	9	3	fabric2	ct	5	3	0.6	Male	37	Normal	New York	2	0	7	3
437	22	1A	7.585	19	2	13	dispose	jt	5	5	1	Male	37	Normal	New York	2	0	7	3
438	22	1A	10.446	3	3	3	fabric1	jt	6	1	0.166666667	Male	37	Normal	New York	2	0	7	3
439	22	1A	8.37	19	7	13	dispose	ct	5	5	1	Male	37	Normal	New York	2	0	7	3
440	22	1A	6.598	3	4	3	fabric2	jt	5	1	0.2	Male	37	Normal	New York	2	0	7	3
441	23	1A	35.316	3	10	3	n95mask	ct	5	2	0.4	Female	71	Normal	Florida	4	4	8	9
442	23	1A	16.671	3	2	3	dispose	jt	5	0	0	Female	71	Normal	Florida	4	4	8	9
443	23	1A	16.976	19	7	13	dispose	ct	5	5	1	Female	71	Normal	Florida	4	4	8	9
444	23	1A	21.203	19	8	13	fabric1	ct	5	5	1	Female	71	Normal	Florida	4	4	8	9
445	23	1A	18.77	19	3	13	fabric1	jt	5	5	1	Female	71	Normal	Florida	4	4	8	9
446	23	1A	22.212	3	8	3	fabric1	ct	7	0	0	Female	71	Normal	Florida	4	4	8	9
447	23	1A	14.473	19	6	13	no_mask	ct	4	4	1	Female	71	Normal	Florida	4	4	8	9
448	23	1A	17.434	19	9	13	fabric2	ct	5	5	1	Female	71	Normal	Florida	4	4	8	9
449	23	1A	17.068	3	9	3	fabric2	ct	5	3	0.6	Female	71	Normal	Florida	4	4	8	9
450	23	1A	16.797	3	3	3	fabric1	jt	6	5	0.833333333	Female	71	Normal	Florida	4	4	8	9
451	23	1A	16.357	19	10	13	n95mask	ct	6	6	1	Female	71	Normal	Florida	4	4	8	9
452	23	1A	26.786	19	5	13	n95mask	jt	5	5	1	Female	71	Normal	Florida	4	4	8	9
453	23	1A	17.693	3	6	3	no_mask	ct	7	7	1	Female	71	Normal	Florida	4	4	8	9
454	23	1A	30.098	19	4	13	fabric2	jt	7	6	0.857142857	Female	71	Normal	Florida	4	4	8	9
455	23	1A	41.183	3	4	3	fabric2	jt	5	2	0.4	Female	71	Normal	Florida	4	4	8	9
456	23	1A	15.42	19	2	13	dispose	jt	5	5	1	Female	71	Normal	Florida	4	4	8	9
457	23	1A	25.862	3	7	3	dispose	ct	6	4	0.666666667	Female	71	Normal	Florida	4	4	8	9
458	23	1A	15.222	19	1	13	no_mask	jt	5	5	1	Female	71	Normal	Florida	4	4	8	9
459	23	1A	18.676	3	5	3	n95mask	jt	6	5	0.833333333	Female	71	Normal	Florida	4	4	8	9
460	23	1A	15.517	3	1	3	no_mask	jt	5	4	0.8	Female	71	Normal	Florida	4	4	8	9
461	24	1A	10.53	3	10	3	n95mask	ct	5	3	0.6	Female	46	Normal	Ohio	5	10	5	10
462	24	1A	14.14	3	6	3	no_mask	ct	7	5	0.714285714	Female	46	Normal	Ohio	5	10	5	10
463	24	1A	10.396	3	3	3	fabric1	jt	6	1	0.166666667	Female	46	Normal	Ohio	5	10	5	10
464	24	1A	8.832	19	4	13	fabric2	jt	7	7	1	Female	46	Normal	Ohio	5	10	5	10
465	24	1A	15.297	3	2	3	dispose	jt	5	3	0.6	Female	46	Normal	Ohio	5	10	5	10
466	24	1A	7.893	19	7	13	dispose	ct	5	5	1	Female	46	Normal	Ohio	5	10	5	10
467	24	1A	10.656	3	5	3	n95mask	jt	6	2	0.333333333	Female	46	Normal	Ohio	5	10	5	10
468	24	1A	7.226	3	1	3	no_mask	jt	5	4	0.8	Female	46	Normal	Ohio	5	10	5	10
469	24	1A	11.984	3	8	3	fabric1	ct	7	1	0.142857143	Female	46	Normal	Ohio	5	10	5	10
470	24	1A	8.279	19	5	13	n95mask	jt	5	5	1	Female	46	Normal	Ohio	5	10	5	10
471	24	1A	7.037	19	9	13	fabric2	ct	5	5	1	Female	46	Normal	Ohio	5	10	5	10
472	24	1A	7.105	19	6	13	no_mask	ct	4	4	1	Female	46	Normal	Ohio	5	10	5	10
473	24	1A	8.492	19	8	13	fabric1	ct	5	4	0.8	Female	46	Normal	Ohio	5	10	5	10
474	24	1A	13.762	3	7	3	dispose	ct	6	2	0.333333333	Female	46	Normal	Ohio	5	10	5	10
475	24	1A	8.445	19	2	13	dispose	jt	5	5	1	Female	46	Normal	Ohio	5	10	5	10
476	24	1A	13.317	19	3	13	fabric1	jt	5	5	1	Female	46	Normal	Ohio	5	10	5	10
477	24	1A	10.542	19	10	13	n95mask	ct	6	6	1	Female	46	Normal	Ohio	5	10	5	10
478	24	1A	7.646	3	9	3	fabric2	ct	5	5	1	Female	46	Normal	Ohio	5	10	5	10
479	24	1A	7.37	3	4	3	fabric2	jt	5	5	1	Female	46	Normal	Ohio	5	10	5	10
480	24	1A	7.922	19	1	13	no_mask	jt	5	5	1	Female	46	Normal	Ohio	5	10	5	10
481	25	1A	12.335	19	7	13	dispose	ct	5	5	1	Male	45	Normal	California	9	10	9	10
482	25	1A	18.247	3	7	3	dispose	ct	6	1	0.166666667	Male	45	Normal	California	9	10	9	10
483	25	1A	11.755	19	5	13	n95mask	jt	5	5	1	Male	45	Normal	California	9	10	9	10
484	25	1A	21.132	19	9	13	fabric2	ct	5	0	0	Male	45	Normal	California	9	10	9	10
485	25	1A	13.078	3	10	3	n95mask	ct	5	1	0.2	Male	45	Normal	California	9	10	9	10
486	25	1A	11.858	3	8	3	fabric1	ct	7	0	0	Male	45	Normal	California	9	10	9	10
487	25	1A	16.978	19	1	13	no_mask	jt	5	5	1	Male	45	Normal	California	9	10	9	10
488	25	1A	10.855	3	5	3	n95mask	jt	6	1	0.166666667	Male	45	Normal	California	9	10	9	10
489	25	1A	13.943	3	6	3	no_mask	ct	7	2	0.285714286	Male	45	Normal	California	9	10	9	10
490	25	1A	14.735	19	6	13	no_mask	ct	4	3	0.75	Male	45	Normal	California	9	10	9	10
491	25	1A	19.253	3	9	3	fabric2	ct	5	0	0	Male	45	Normal	California	9	10	9	10
492	25	1A	9.814	19	2	13	dispose	jt	5	5	1	Male	45	Normal	California	9	10	9	10
493	25	1A	28.265	3	1	3	no_mask	jt	5	2	0.4	Male	45	Normal	California	9	10	9	10
494	25	1A	20.658	3	3	3	fabric1	jt	6	0	0	Male	45	Normal	California	9	10	9	10
495	25	1A	16.504	19	3	13	fabric1	jt	5	4	0.8	Male	45	Normal	California	9	10	9	10
496	25	1A	17.801	3	4	3	fabric2	jt	5	2	0.4	Male	45	Normal	California	9	10	9	10
497	25	1A	18.066	3	2	3	dispose	jt	5	0	0	Male	45	Normal	California	9	10	9	10
498	25	1A	10.491	19	10	13	n95mask	ct	6	6	1	Male	45	Normal	California	9	10	9	10
499	25	1A	10.925	19	4	13	fabric2	jt	7	7	1	Male	45	Normal	California	9	10	9	10
500	25	1A	12.799	19	8	13	fabric1	ct	5	5	1	Male	45	Normal	California	9	10	9	10
501	26	1A	9.469	3	1	3	no_mask	jt	5	1	0.2	Male	26	Normal	Maryland	6	7	9	9
502	26	1A	8.659	19	2	13	dispose	jt	5	5	1	Male	26	Normal	Maryland	6	7	9	9
503	26	1A	9.602	19	3	13	fabric1	jt	5	5	1	Male	26	Normal	Maryland	6	7	9	9
504	26	1A	10.135	3	10	3	n95mask	ct	5	2	0.4	Male	26	Normal	Maryland	6	7	9	9
505	26	1A	8.513	19	9	13	fabric2	ct	5	5	1	Male	26	Normal	Maryland	6	7	9	9
506	26	1A	20.75	3	8	3	fabric1	ct	7	2	0.285714286	Male	26	Normal	Maryland	6	7	9	9
507	26	1A	5.529	19	6	13	no_mask	ct	4	4	1	Male	26	Normal	Maryland	6	7	9	9
508	26	1A	10.876	19	1	13	no_mask	jt	5	5	1	Male	26	Normal	Maryland	6	7	9	9
509	26	1A	8.841	3	3	3	fabric1	jt	6	5	0.833333333	Male	26	Normal	Maryland	6	7	9	9
510	26	1A	8.513	3	9	3	fabric2	ct	5	5	1	Male	26	Normal	Maryland	6	7	9	9
511	26	1A	16.901	3	6	3	no_mask	ct	7	4	0.571428571	Male	26	Normal	Maryland	6	7	9	9
512	26	1A	7.803	19	7	13	dispose	ct	5	5	1	Male	26	Normal	Maryland	6	7	9	9
513	26	1A	7.081	3	4	3	fabric2	jt	5	3	0.6	Male	26	Normal	Maryland	6	7	9	9
514	26	1A	9.665	19	5	13	n95mask	jt	5	4	0.8	Male	26	Normal	Maryland	6	7	9	9
515	26	1A	8.264	19	10	13	n95mask	ct	6	6	1	Male	26	Normal	Maryland	6	7	9	9
516	26	1A	8.822	3	7	3	dispose	ct	6	5	0.833333333	Male	26	Normal	Maryland	6	7	9	9
517	26	1A	9.241	19	8	13	fabric1	ct	5	4	0.8	Male	26	Normal	Maryland	6	7	9	9
518	26	1A	11.368	3	2	3	dispose	jt	5	0	0	Male	26	Normal	Maryland	6	7	9	9
519	26	1A	10.255	3	5	3	n95mask	jt	6	6	1	Male	26	Normal	Maryland	6	7	9	9
520	26	1A	12.343	19	4	13	fabric2	jt	7	7	1	Male	26	Normal	Maryland	6	7	9	9
521	27	1B	12.86	3	10	3	n95mask	ct	5	4	0.8	Female	60	Normal	New York	5	5	9	9
522	27	1B	13.505	3	2	3	dispose	jt	5	0	0	Female	60	Normal	New York	5	5	9	9
523	27	1B	11.93	3	8	3	fabric1	ct	7	0	0	Female	60	Normal	New York	5	5	9	9
524	27	1B	11.578	19	2	13	dispose	jt	5	3	0.6	Female	60	Normal	New York	5	5	9	9
525	27	1B	12.299	19	7	13	dispose	ct	5	5	1	Female	60	Normal	New York	5	5	9	9
526	27	1B	14.408	19	10	13	n95mask	ct	6	6	1	Female	60	Normal	New York	5	5	9	9
527	27	1B	15.614	19	5	13	n95mask	jt	5	5	1	Female	60	Normal	New York	5	5	9	9
528	27	1B	11.925	3	5	3	n95mask	jt	6	5	0.833333333	Female	60	Normal	New York	5	5	9	9
529	27	1B	10.843	19	9	13	fabric2	ct	5	5	1	Female	60	Normal	New York	5	5	9	9
530	27	1B	22.747	19	8	13	fabric1	ct	5	5	1	Female	60	Normal	New York	5	5	9	9
531	27	1B	9.684	19	6	13	no_mask	ct	4	4	1	Female	60	Normal	New York	5	5	9	9
532	27	1B	16.482	19	3	13	fabric1	jt	5	3	0.6	Female	60	Normal	New York	5	5	9	9
533	27	1B	16.59	19	4	13	fabric2	jt	7	7	1	Female	60	Normal	New York	5	5	9	9
534	27	1B	11.706	3	7	3	dispose	ct	6	5	0.833333333	Female	60	Normal	New York	5	5	9	9
535	27	1B	13.497	3	9	3	fabric2	ct	5	1	0.2	Female	60	Normal	New York	5	5	9	9
536	27	1B	11.893	3	4	3	fabric2	jt	5	3	0.6	Female	60	Normal	New York	5	5	9	9
537	27	1B	18.852	3	3	3	fabric1	jt	6	1	0.166666667	Female	60	Normal	New York	5	5	9	9
538	27	1B	13.62	3	6	3	no_mask	ct	7	6	0.857142857	Female	60	Normal	New York	5	5	9	9
539	27	1B	10.54	3	1	3	no_mask	jt	5	0	0	Female	60	Normal	New York	5	5	9	9
540	27	1B	10.097	19	1	13	no_mask	jt	5	5	1	Female	60	Normal	New York	5	5	9	9
541	28	1B	10.863	19	4	13	fabric2	jt	7	6	0.857142857	Male	36	Normal	Pennsylvania	5	4	10	9
542	28	1B	10.773	19	8	13	fabric1	ct	5	5	1	Male	36	Normal	Pennsylvania	5	4	10	9
543	28	1B	8.503	3	4	3	fabric2	jt	5	4	0.8	Male	36	Normal	Pennsylvania	5	4	10	9
544	28	1B	11.943	3	3	3	fabric1	jt	6	6	1	Male	36	Normal	Pennsylvania	5	4	10	9
545	28	1B	10.68	19	2	13	dispose	jt	5	5	1	Male	36	Normal	Pennsylvania	5	4	10	9
546	28	1B	10.062	19	6	13	no_mask	ct	4	4	1	Male	36	Normal	Pennsylvania	5	4	10	9
547	28	1B	13.142	19	5	13	n95mask	jt	5	2	0.4	Male	36	Normal	Pennsylvania	5	4	10	9
548	28	1B	9.168	3	7	3	dispose	ct	6	5	0.833333333	Male	36	Normal	Pennsylvania	5	4	10	9
549	28	1B	10.666	19	7	13	dispose	ct	5	5	1	Male	36	Normal	Pennsylvania	5	4	10	9
550	28	1B	14.781	3	8	3	fabric1	ct	7	5	0.714285714	Male	36	Normal	Pennsylvania	5	4	10	9
551	28	1B	8.906	19	1	13	no_mask	jt	5	5	1	Male	36	Normal	Pennsylvania	5	4	10	9
552	28	1B	18.862	19	3	13	fabric1	jt	5	4	0.8	Male	36	Normal	Pennsylvania	5	4	10	9
553	28	1B	9.26	19	10	13	n95mask	ct	6	6	1	Male	36	Normal	Pennsylvania	5	4	10	9
554	28	1B	9.007	3	1	3	no_mask	jt	5	4	0.8	Male	36	Normal	Pennsylvania	5	4	10	9
555	28	1B	10.235	3	6	3	no_mask	ct	7	7	1	Male	36	Normal	Pennsylvania	5	4	10	9
556	28	1B	10.046	3	10	3	n95mask	ct	5	4	0.8	Male	36	Normal	Pennsylvania	5	4	10	9
557	28	1B	11.425	3	5	3	n95mask	jt	6	3	0.5	Male	36	Normal	Pennsylvania	5	4	10	9
558	28	1B	9.229	3	9	3	fabric2	ct	5	5	1	Male	36	Normal	Pennsylvania	5	4	10	9
559	28	1B	10.508	3	2	3	dispose	jt	5	5	1	Male	36	Normal	Pennsylvania	5	4	10	9
560	28	1B	10.633	19	9	13	fabric2	ct	5	3	0.6	Male	36	Normal	Pennsylvania	5	4	10	9
561	29	1B	4.766	3	1	3	no_mask	jt	5	4	0.8	Male	35	Normal	North Carolina	5	10	8	10
562	29	1B	6.19	19	5	13	n95mask	jt	5	5	1	Male	35	Normal	North Carolina	5	10	8	10
563	29	1B	8.784	3	2	3	dispose	jt	5	0	0	Male	35	Normal	North Carolina	5	10	8	10
564	29	1B	8.113	3	10	3	n95mask	ct	5	2	0.4	Male	35	Normal	North Carolina	5	10	8	10
565	29	1B	11.305	3	6	3	no_mask	ct	7	3	0.428571429	Male	35	Normal	North Carolina	5	10	8	10
566	29	1B	6.778	19	7	13	dispose	ct	5	5	1	Male	35	Normal	North Carolina	5	10	8	10
567	29	1B	8.638	3	8	3	fabric1	ct	7	1	0.142857143	Male	35	Normal	North Carolina	5	10	8	10
568	29	1B	6.428	19	4	13	fabric2	jt	7	7	1	Male	35	Normal	North Carolina	5	10	8	10
569	29	1B	6.978	3	5	3	n95mask	jt	6	4	0.666666667	Male	35	Normal	North Carolina	5	10	8	10
570	29	1B	6.503	19	3	13	fabric1	jt	5	4	0.8	Male	35	Normal	North Carolina	5	10	8	10
571	29	1B	6.206	3	3	3	fabric1	jt	6	6	1	Male	35	Normal	North Carolina	5	10	8	10
572	29	1B	5.054	19	2	13	dispose	jt	5	5	1	Male	35	Normal	North Carolina	5	10	8	10
573	29	1B	5.427	19	6	13	no_mask	ct	4	4	1	Male	35	Normal	North Carolina	5	10	8	10
574	29	1B	5.256	3	9	3	fabric2	ct	5	5	1	Male	35	Normal	North Carolina	5	10	8	10
575	29	1B	8.251	19	1	13	no_mask	jt	5	5	1	Male	35	Normal	North Carolina	5	10	8	10
576	29	1B	8.634	19	10	13	n95mask	ct	6	4	0.666666667	Male	35	Normal	North Carolina	5	10	8	10
577	29	1B	8.463	19	8	13	fabric1	ct	5	3	0.6	Male	35	Normal	North Carolina	5	10	8	10
578	29	1B	5.17	19	9	13	fabric2	ct	5	5	1	Male	35	Normal	North Carolina	5	10	8	10
579	29	1B	9.27	3	7	3	dispose	ct	6	1	0.166666667	Male	35	Normal	North Carolina	5	10	8	10
580	29	1B	9.606	3	4	3	fabric2	jt	5	2	0.4	Male	35	Normal	North Carolina	5	10	8	10
581	30	1B	12.349	19	4	13	fabric2	jt	7	7	1	Male	33	Normal	Pennsylvania	0	1	1	1
582	30	1B	10.428	19	6	13	no_mask	ct	4	4	1	Male	33	Normal	Pennsylvania	0	1	1	1
583	30	1B	12.065	19	5	13	n95mask	jt	5	5	1	Male	33	Normal	Pennsylvania	0	1	1	1
584	30	1B	7.909	19	2	13	dispose	jt	5	5	1	Male	33	Normal	Pennsylvania	0	1	1	1
585	30	1B	7.588	3	1	3	no_mask	jt	5	3	0.6	Male	33	Normal	Pennsylvania	0	1	1	1
586	30	1B	17.868	3	7	3	dispose	ct	6	3	0.5	Male	33	Normal	Pennsylvania	0	1	1	1
587	30	1B	10.072	19	7	13	dispose	ct	5	5	1	Male	33	Normal	Pennsylvania	0	1	1	1
588	30	1B	9.092	19	1	13	no_mask	jt	5	5	1	Male	33	Normal	Pennsylvania	0	1	1	1
589	30	1B	9.683	19	9	13	fabric2	ct	5	5	1	Male	33	Normal	Pennsylvania	0	1	1	1
590	30	1B	17.825	3	2	3	dispose	jt	5	0	0	Male	33	Normal	Pennsylvania	0	1	1	1
591	30	1B	13.098	19	8	13	fabric1	ct	5	5	1	Male	33	Normal	Pennsylvania	0	1	1	1
592	30	1B	10.012	3	4	3	fabric2	jt	5	4	0.8	Male	33	Normal	Pennsylvania	0	1	1	1
593	30	1B	10.799	19	10	13	n95mask	ct	6	6	1	Male	33	Normal	Pennsylvania	0	1	1	1
594	30	1B	14.947	19	3	13	fabric1	jt	5	4	0.8	Male	33	Normal	Pennsylvania	0	1	1	1
595	30	1B	45.636	3	8	3	fabric1	ct	7	0	0	Male	33	Normal	Pennsylvania	0	1	1	1
596	30	1B	12.25	3	5	3	n95mask	jt	6	6	1	Male	33	Normal	Pennsylvania	0	1	1	1
597	30	1B	11.573	3	3	3	fabric1	jt	6	2	0.333333333	Male	33	Normal	Pennsylvania	0	1	1	1
598	30	1B	14.573	3	9	3	fabric2	ct	5	3	0.6	Male	33	Normal	Pennsylvania	0	1	1	1
599	30	1B	9.837	3	6	3	no_mask	ct	7	7	1	Male	33	Normal	Pennsylvania	0	1	1	1
600	30	1B	14.602	3	10	3	n95mask	ct	5	1	0.2	Male	33	Normal	Pennsylvania	0	1	1	1
601	31	20A	35.812	3	2	13	no_mask	jt	5	1	0.2	Male	31	Normal	New Jersey	5	8	8	9
602	31	20A	31.79	19	3	3	dispose	jt	5	2	0.4	Male	31	Normal	New Jersey	5	8	8	9
603	31	20A	21.875	3	7	13	no_mask	ct	6	4	0.666666667	Male	31	Normal	New Jersey	5	8	8	9
604	31	20A	18.514	19	6	3	n95mask	jt	4	0	0	Male	31	Normal	New Jersey	5	8	8	9
605	31	20A	30.287	19	7	3	no_mask	ct	5	5	1	Male	31	Normal	New Jersey	5	8	8	9
606	31	20A	21.904	3	8	13	dispose	ct	7	7	1	Male	31	Normal	New Jersey	5	8	8	9
607	31	20A	23.698	19	9	3	fabric1	ct	5	0	0	Male	31	Normal	New Jersey	5	8	8	9
608	31	20A	63.07	3	1	13	n95mask	ct	5	4	0.8	Male	31	Normal	New Jersey	5	8	8	9
609	31	20A	324.89	3	5	13	fabric2	jt	6	2	0.333333333	Male	31	Normal	New Jersey	5	8	8	9
610	31	20A	21.289	3	10	13	fabric2	ct	5	5	1	Male	31	Normal	New Jersey	5	8	8	9
611	31	20A	29.861	19	10	3	fabric2	ct	6	2	0.333333333	Male	31	Normal	New Jersey	5	8	8	9
612	31	20A	28.096	19	2	3	no_mask	jt	5	0	0	Male	31	Normal	New Jersey	5	8	8	9
613	31	20A	185.515	19	4	3	fabric1	jt	7	2	0.285714286	Male	31	Normal	New Jersey	5	8	8	9
614	31	20A	13.638	19	1	3	n95mask	ct	5	0	0	Male	31	Normal	New Jersey	5	8	8	9
615	31	20A	24.59	19	5	3	fabric2	jt	5	0	0	Male	31	Normal	New Jersey	5	8	8	9
616	31	20A	12.963	3	6	13	n95mask	jt	7	3	0.428571429	Male	31	Normal	New Jersey	5	8	8	9
617	31	20A	19.914	19	8	3	dispose	ct	5	1	0.2	Male	31	Normal	New Jersey	5	8	8	9
618	31	20A	41.607	3	3	13	dispose	jt	6	5	0.833333333	Male	31	Normal	New Jersey	5	8	8	9
619	31	20A	15.966	3	4	13	fabric1	jt	5	5	1	Male	31	Normal	New Jersey	5	8	8	9
620	31	20A	24.468	3	9	13	fabric1	ct	5	5	1	Male	31	Normal	New Jersey	5	8	8	9
621	32	20A	9.889	19	9	3	fabric1	ct	5	0	0	Female	25	Normal	Florida	8	7	8	8
622	32	20A	52.177	3	4	13	fabric1	jt	5	1	0.2	Female	25	Normal	Florida	8	7	8	8
623	32	20A	14.646	3	3	13	dispose	jt	6	2	0.333333333	Female	25	Normal	Florida	8	7	8	8
624	32	20A	10.633	3	6	13	n95mask	jt	7	1	0.142857143	Female	25	Normal	Florida	8	7	8	8
625	32	20A	9.471	19	6	3	n95mask	jt	4	0	0	Female	25	Normal	Florida	8	7	8	8
626	32	20A	10.85	19	10	3	fabric2	ct	6	0	0	Female	25	Normal	Florida	8	7	8	8
627	32	20A	13.891	3	1	13	n95mask	ct	5	3	0.6	Female	25	Normal	Florida	8	7	8	8
628	32	20A	14.731	19	7	3	no_mask	ct	5	1	0.2	Female	25	Normal	Florida	8	7	8	8
629	32	20A	12.659	19	4	3	fabric1	jt	7	1	0.142857143	Female	25	Normal	Florida	8	7	8	8
630	32	20A	18.484	19	8	3	dispose	ct	5	0	0	Female	25	Normal	Florida	8	7	8	8
631	32	20A	26.39	3	7	13	no_mask	ct	6	1	0.166666667	Female	25	Normal	Florida	8	7	8	8
632	32	20A	11.256	19	2	3	no_mask	jt	5	0	0	Female	25	Normal	Florida	8	7	8	8
633	32	20A	9.042	19	3	3	dispose	jt	5	0	0	Female	25	Normal	Florida	8	7	8	8
634	32	20A	16.071	3	2	13	no_mask	jt	5	0	0	Female	25	Normal	Florida	8	7	8	8
635	32	20A	10.842	3	8	13	dispose	ct	7	2	0.285714286	Female	25	Normal	Florida	8	7	8	8
636	32	20A	25.3	3	10	13	fabric2	ct	5	4	0.8	Female	25	Normal	Florida	8	7	8	8
637	32	20A	8.399	3	5	13	fabric2	jt	6	0	0	Female	25	Normal	Florida	8	7	8	8
638	32	20A	52.037	19	5	3	fabric2	jt	5	0	0	Female	25	Normal	Florida	8	7	8	8
639	32	20A	8.955	19	1	3	n95mask	ct	5	1	0.2	Female	25	Normal	Florida	8	7	8	8
640	32	20A	12.985	3	9	13	fabric1	ct	5	0	0	Female	25	Normal	Florida	8	7	8	8
641	33	20A	8.19	3	5	13	fabric2	jt	6	5	0.833333333	Male	36	Normal	Texas	3	1	7	8
642	33	20A	8.558	19	8	3	dispose	ct	5	5	1	Male	36	Normal	Texas	3	1	7	8
643	33	20A	7.502	19	10	3	fabric2	ct	6	5	0.833333333	Male	36	Normal	Texas	3	1	7	8
644	33	20A	7.639	3	4	13	fabric1	jt	5	5	1	Male	36	Normal	Texas	3	1	7	8
645	33	20A	11.345	3	8	13	dispose	ct	7	7	1	Male	36	Normal	Texas	3	1	7	8
646	33	20A	9.411	3	7	13	no_mask	ct	6	6	1	Male	36	Normal	Texas	3	1	7	8
647	33	20A	8.694	3	2	13	no_mask	jt	5	5	1	Male	36	Normal	Texas	3	1	7	8
648	33	20A	14.588	19	2	3	no_mask	jt	5	3	0.6	Male	36	Normal	Texas	3	1	7	8
649	33	20A	8.075	19	9	3	fabric1	ct	5	2	0.4	Male	36	Normal	Texas	3	1	7	8
650	33	20A	13.763	3	9	13	fabric1	ct	5	4	0.8	Male	36	Normal	Texas	3	1	7	8
651	33	20A	8.098	3	6	13	n95mask	jt	7	7	1	Male	36	Normal	Texas	3	1	7	8
652	33	20A	8.237	19	5	3	fabric2	jt	5	5	1	Male	36	Normal	Texas	3	1	7	8
653	33	20A	7.367	19	1	3	n95mask	ct	5	5	1	Male	36	Normal	Texas	3	1	7	8
654	33	20A	14.146	19	3	3	dispose	jt	5	3	0.6	Male	36	Normal	Texas	3	1	7	8
655	33	20A	7.459	3	3	13	dispose	jt	6	6	1	Male	36	Normal	Texas	3	1	7	8
656	33	20A	7.145	3	10	13	fabric2	ct	5	5	1	Male	36	Normal	Texas	3	1	7	8
657	33	20A	9.122	19	4	3	fabric1	jt	7	5	0.714285714	Male	36	Normal	Texas	3	1	7	8
658	33	20A	7.797	3	1	13	n95mask	ct	5	5	1	Male	36	Normal	Texas	3	1	7	8
659	33	20A	13.022	19	7	3	no_mask	ct	5	5	1	Male	36	Normal	Texas	3	1	7	8
660	33	20A	7.94	19	6	3	n95mask	jt	4	2	0.5	Male	36	Normal	Texas	3	1	7	8
661	34	20A	20.179	3	10	13	fabric2	ct	5	4	0.8	Male	23	Normal	Texas	7	8	8	8
662	34	20A	10.08	3	3	13	dispose	jt	6	6	1	Male	23	Normal	Texas	7	8	8	8
663	34	20A	10.406	19	9	3	fabric1	ct	5	0	0	Male	23	Normal	Texas	7	8	8	8
664	34	20A	10.499	3	4	13	fabric1	jt	5	5	1	Male	23	Normal	Texas	7	8	8	8
665	34	20A	14.481	3	5	13	fabric2	jt	6	4	0.666666667	Male	23	Normal	Texas	7	8	8	8
666	34	20A	12.912	19	5	3	fabric2	jt	5	0	0	Male	23	Normal	Texas	7	8	8	8
667	34	20A	11.677	3	7	13	no_mask	ct	6	6	1	Male	23	Normal	Texas	7	8	8	8
668	34	20A	17.472	3	2	13	no_mask	jt	5	2	0.4	Male	23	Normal	Texas	7	8	8	8
669	34	20A	14.402	19	3	3	dispose	jt	5	2	0.4	Male	23	Normal	Texas	7	8	8	8
670	34	20A	11.688	19	2	3	no_mask	jt	5	2	0.4	Male	23	Normal	Texas	7	8	8	8
671	34	20A	12.46	19	7	3	no_mask	ct	5	5	1	Male	23	Normal	Texas	7	8	8	8
672	34	20A	11.246	3	9	13	fabric1	ct	5	3	0.6	Male	23	Normal	Texas	7	8	8	8
673	34	20A	19.472	19	1	3	n95mask	ct	5	1	0.2	Male	23	Normal	Texas	7	8	8	8
674	34	20A	12.137	3	1	13	n95mask	ct	5	5	1	Male	23	Normal	Texas	7	8	8	8
675	34	20A	11.687	19	8	3	dispose	ct	5	2	0.4	Male	23	Normal	Texas	7	8	8	8
676	34	20A	11.102	19	6	3	n95mask	jt	4	0	0	Male	23	Normal	Texas	7	8	8	8
677	34	20A	12.504	19	10	3	fabric2	ct	6	6	1	Male	23	Normal	Texas	7	8	8	8
678	34	20A	10.447	3	6	13	n95mask	jt	7	6	0.857142857	Male	23	Normal	Texas	7	8	8	8
679	34	20A	13.185	19	4	3	fabric1	jt	7	0	0	Male	23	Normal	Texas	7	8	8	8
680	34	20A	8.995	3	8	13	dispose	ct	7	7	1	Male	23	Normal	Texas	7	8	8	8
681	35	20A	6.302	3	2	13	no_mask	jt	5	5	1	Male	43	Normal	Georgia	3	5	8	8
682	35	20A	8.623	3	6	13	n95mask	jt	7	7	1	Male	43	Normal	Georgia	3	5	8	8
683	35	20A	7.308	19	6	3	n95mask	jt	4	0	0	Male	43	Normal	Georgia	3	5	8	8
684	35	20A	7.058	3	5	13	fabric2	jt	6	5	0.833333333	Male	43	Normal	Georgia	3	5	8	8
685	35	20A	6.027	3	10	13	fabric2	ct	5	5	1	Male	43	Normal	Georgia	3	5	8	8
686	35	20A	7.018	3	7	13	no_mask	ct	6	6	1	Male	43	Normal	Georgia	3	5	8	8
687	35	20A	8.088	3	9	13	fabric1	ct	5	4	0.8	Male	43	Normal	Georgia	3	5	8	8
688	35	20A	8.912	19	9	3	fabric1	ct	5	1	0.2	Male	43	Normal	Georgia	3	5	8	8
689	35	20A	7.044	19	8	3	dispose	ct	5	4	0.8	Male	43	Normal	Georgia	3	5	8	8
690	35	20A	7.521	19	7	3	no_mask	ct	5	0	0	Male	43	Normal	Georgia	3	5	8	8
691	35	20A	11.865	19	5	3	fabric2	jt	5	0	0	Male	43	Normal	Georgia	3	5	8	8
692	35	20A	6.009	3	1	13	n95mask	ct	5	5	1	Male	43	Normal	Georgia	3	5	8	8
693	35	20A	7.131	19	3	3	dispose	jt	5	0	0	Male	43	Normal	Georgia	3	5	8	8
694	35	20A	7.631	3	3	13	dispose	jt	6	6	1	Male	43	Normal	Georgia	3	5	8	8
695	35	20A	12.096	19	4	3	fabric1	jt	7	0	0	Male	43	Normal	Georgia	3	5	8	8
696	35	20A	9.252	19	2	3	no_mask	jt	5	0	0	Male	43	Normal	Georgia	3	5	8	8
697	35	20A	5.683	3	4	13	fabric1	jt	5	5	1	Male	43	Normal	Georgia	3	5	8	8
698	35	20A	6.121	3	8	13	dispose	ct	7	7	1	Male	43	Normal	Georgia	3	5	8	8
699	35	20A	10.408	19	1	3	n95mask	ct	5	2	0.4	Male	43	Normal	Georgia	3	5	8	8
700	35	20A	7.572	19	10	3	fabric2	ct	6	3	0.5	Male	43	Normal	Georgia	3	5	8	8
701	36	11A	9.235	3	3	13	fabric1	jt	6	6	1	Male	43	Normal	Texas	2	1	8	7
702	36	11A	7.807	3	4	13	fabric2	jt	5	5	1	Male	43	Normal	Texas	2	1	8	7
703	36	11A	16.945	19	4	3	fabric2	jt	7	7	1	Male	43	Normal	Texas	2	1	8	7
704	36	11A	7.826	3	1	13	no_mask	jt	5	5	1	Male	43	Normal	Texas	2	1	8	7
705	36	11A	10.322	3	6	13	no_mask	ct	7	7	1	Male	43	Normal	Texas	2	1	8	7
706	36	11A	13.5	19	8	3	fabric1	ct	5	2	0.4	Male	43	Normal	Texas	2	1	8	7
707	36	11A	8.489	3	7	13	dispose	ct	6	6	1	Male	43	Normal	Texas	2	1	8	7
708	36	11A	8.654	3	9	13	fabric2	ct	5	5	1	Male	43	Normal	Texas	2	1	8	7
709	36	11A	9.977	19	7	3	dispose	ct	5	5	1	Male	43	Normal	Texas	2	1	8	7
710	36	11A	10.209	3	5	13	n95mask	jt	6	6	1	Male	43	Normal	Texas	2	1	8	7
711	36	11A	7.39	3	10	13	n95mask	ct	5	5	1	Male	43	Normal	Texas	2	1	8	7
712	36	11A	17.301	19	1	3	no_mask	jt	5	1	0.2	Male	43	Normal	Texas	2	1	8	7
713	36	11A	15.654	19	2	3	dispose	jt	5	3	0.6	Male	43	Normal	Texas	2	1	8	7
714	36	11A	13.581	19	10	3	n95mask	ct	6	2	0.333333333	Male	43	Normal	Texas	2	1	8	7
715	36	11A	8.27	3	8	13	fabric1	ct	7	7	1	Male	43	Normal	Texas	2	1	8	7
716	36	11A	11.897	19	5	3	n95mask	jt	5	0	0	Male	43	Normal	Texas	2	1	8	7
717	36	11A	15.529	19	3	3	fabric1	jt	5	1	0.2	Male	43	Normal	Texas	2	1	8	7
718	36	11A	18.259	19	6	3	no_mask	ct	4	4	1	Male	43	Normal	Texas	2	1	8	7
719	36	11A	10.689	3	2	13	dispose	jt	5	5	1	Male	43	Normal	Texas	2	1	8	7
720	36	11A	19.822	19	9	3	fabric2	ct	5	1	0.2	Male	43	Normal	Texas	2	1	8	7
721	37	20B	15.074	19	2	3	no_mask	jt	5	3	0.6	Male	53	Normal	Michigan	10	10	10	10
722	37	20B	10.911	3	7	13	no_mask	ct	6	6	1	Male	53	Normal	Michigan	10	10	10	10
723	37	20B	9.894	3	10	13	fabric2	ct	5	5	1	Male	53	Normal	Michigan	10	10	10	10
724	37	20B	15.93	19	6	3	n95mask	jt	4	1	0.25	Male	53	Normal	Michigan	10	10	10	10
725	37	20B	17.909	19	4	3	fabric1	jt	7	1	0.142857143	Male	53	Normal	Michigan	10	10	10	10
726	37	20B	10.122	3	6	13	n95mask	jt	7	7	1	Male	53	Normal	Michigan	10	10	10	10
727	37	20B	10.326	3	2	13	no_mask	jt	5	5	1	Male	53	Normal	Michigan	10	10	10	10
728	37	20B	10.13	3	1	13	n95mask	ct	5	5	1	Male	53	Normal	Michigan	10	10	10	10
729	37	20B	9.572	19	1	3	n95mask	ct	5	5	1	Male	53	Normal	Michigan	10	10	10	10
730	37	20B	10.651	3	5	13	fabric2	jt	6	6	1	Male	53	Normal	Michigan	10	10	10	10
731	37	20B	12.228	19	8	3	dispose	ct	5	3	0.6	Male	53	Normal	Michigan	10	10	10	10
732	37	20B	15.43	19	9	3	fabric1	ct	5	1	0.2	Male	53	Normal	Michigan	10	10	10	10
733	37	20B	11.56	19	5	3	fabric2	jt	5	3	0.6	Male	53	Normal	Michigan	10	10	10	10
734	37	20B	11.323	3	3	13	dispose	jt	6	6	1	Male	53	Normal	Michigan	10	10	10	10
735	37	20B	10.144	19	7	3	no_mask	ct	5	5	1	Male	53	Normal	Michigan	10	10	10	10
736	37	20B	16.346	3	8	13	dispose	ct	7	7	1	Male	53	Normal	Michigan	10	10	10	10
737	37	20B	20.583	19	10	3	fabric2	ct	6	5	0.833333333	Male	53	Normal	Michigan	10	10	10	10
738	37	20B	10.357	3	4	13	fabric1	jt	5	5	1	Male	53	Normal	Michigan	10	10	10	10
739	37	20B	15.46	19	3	3	dispose	jt	5	2	0.4	Male	53	Normal	Michigan	10	10	10	10
740	37	20B	11.412	3	9	13	fabric1	ct	5	4	0.8	Male	53	Normal	Michigan	10	10	10	10
741	38	20B	11.061	3	10	13	fabric2	ct	5	5	1	Male	71	Normal	Texas	2	0	9	4
742	38	20B	17.31	19	1	3	n95mask	ct	5	4	0.8	Male	71	Normal	Texas	2	0	9	4
743	38	20B	9.139	19	3	3	dispose	jt	5	0	0	Male	71	Normal	Texas	2	0	9	4
744	38	20B	22.239	3	8	13	dispose	ct	7	7	1	Male	71	Normal	Texas	2	0	9	4
745	38	20B	14.591	3	9	13	fabric1	ct	5	5	1	Male	71	Normal	Texas	2	0	9	4
746	38	20B	15.243	3	5	13	fabric2	jt	6	6	1	Male	71	Normal	Texas	2	0	9	4
747	38	20B	22.753	19	10	3	fabric2	ct	6	3	0.5	Male	71	Normal	Texas	2	0	9	4
748	38	20B	12.749	3	1	13	n95mask	ct	5	5	1	Male	71	Normal	Texas	2	0	9	4
749	38	20B	14.859	3	6	13	n95mask	jt	7	7	1	Male	71	Normal	Texas	2	0	9	4
750	38	20B	14.29	3	7	13	no_mask	ct	6	6	1	Male	71	Normal	Texas	2	0	9	4
751	38	20B	9.056	19	4	3	fabric1	jt	7	1	0.142857143	Male	71	Normal	Texas	2	0	9	4
752	38	20B	8.245	19	6	3	n95mask	jt	4	3	0.75	Male	71	Normal	Texas	2	0	9	4
753	38	20B	11.462	3	4	13	fabric1	jt	5	5	1	Male	71	Normal	Texas	2	0	9	4
754	38	20B	8.931	19	5	3	fabric2	jt	5	0	0	Male	71	Normal	Texas	2	0	9	4
755	38	20B	13.92	19	7	3	no_mask	ct	5	5	1	Male	71	Normal	Texas	2	0	9	4
756	38	20B	11.593	19	9	3	fabric1	ct	5	0	0	Male	71	Normal	Texas	2	0	9	4
757	38	20B	8.907	19	2	3	no_mask	jt	5	1	0.2	Male	71	Normal	Texas	2	0	9	4
758	38	20B	12.717	3	2	13	no_mask	jt	5	5	1	Male	71	Normal	Texas	2	0	9	4
759	38	20B	13.213	19	8	3	dispose	ct	5	5	1	Male	71	Normal	Texas	2	0	9	4
760	38	20B	14.224	3	3	13	dispose	jt	6	6	1	Male	71	Normal	Texas	2	0	9	4
761	39	20B	9.445	3	4	13	fabric1	jt	5	5	1	Male	67	Normal	North Carolina	9	10	9	10
762	39	20B	12.467	19	7	3	no_mask	ct	5	5	1	Male	67	Normal	North Carolina	9	10	9	10
763	39	20B	9.55	3	6	13	n95mask	jt	7	7	1	Male	67	Normal	North Carolina	9	10	9	10
764	39	20B	14.137	19	3	3	dispose	jt	5	2	0.4	Male	67	Normal	North Carolina	9	10	9	10
765	39	20B	10.846	3	9	13	fabric1	ct	5	5	1	Male	67	Normal	North Carolina	9	10	9	10
766	39	20B	8.703	3	8	13	dispose	ct	7	7	1	Male	67	Normal	North Carolina	9	10	9	10
767	39	20B	11.967	19	10	3	fabric2	ct	6	5	0.833333333	Male	67	Normal	North Carolina	9	10	9	10
768	39	20B	9.73	3	1	13	n95mask	ct	5	4	0.8	Male	67	Normal	North Carolina	9	10	9	10
769	39	20B	9.849	19	6	3	n95mask	jt	4	1	0.25	Male	67	Normal	North Carolina	9	10	9	10
770	39	20B	12.038	19	8	3	dispose	ct	5	3	0.6	Male	67	Normal	North Carolina	9	10	9	10
771	39	20B	16.261	19	1	3	n95mask	ct	5	3	0.6	Male	67	Normal	North Carolina	9	10	9	10
772	39	20B	10.485	19	9	3	fabric1	ct	5	5	1	Male	67	Normal	North Carolina	9	10	9	10
773	39	20B	12.898	3	5	13	fabric2	jt	6	5	0.833333333	Male	67	Normal	North Carolina	9	10	9	10
774	39	20B	11.649	19	4	3	fabric1	jt	7	2	0.285714286	Male	67	Normal	North Carolina	9	10	9	10
775	39	20B	9.353	3	10	13	fabric2	ct	5	5	1	Male	67	Normal	North Carolina	9	10	9	10
776	39	20B	10.838	3	3	13	dispose	jt	6	6	1	Male	67	Normal	North Carolina	9	10	9	10
777	39	20B	17.172	19	5	3	fabric2	jt	5	0	0	Male	67	Normal	North Carolina	9	10	9	10
778	39	20B	9.741	19	2	3	no_mask	jt	5	2	0.4	Male	67	Normal	North Carolina	9	10	9	10
779	39	20B	16.339	3	7	13	no_mask	ct	6	3	0.5	Male	67	Normal	North Carolina	9	10	9	10
780	39	20B	15.832	3	2	13	no_mask	jt	5	5	1	Male	67	Normal	North Carolina	9	10	9	10
781	40	20B	8.031	19	5	3	fabric2	jt	5	1	0.2	Female	29	Normal	Pennsylvania	7	10	8	10
782	40	20B	7.335	3	4	13	fabric1	jt	5	5	1	Female	29	Normal	Pennsylvania	7	10	8	10
783	40	20B	10.487	3	8	13	dispose	ct	7	3	0.428571429	Female	29	Normal	Pennsylvania	7	10	8	10
784	40	20B	5.555	3	7	13	no_mask	ct	6	6	1	Female	29	Normal	Pennsylvania	7	10	8	10
785	40	20B	4.873	3	10	13	fabric2	ct	5	5	1	Female	29	Normal	Pennsylvania	7	10	8	10
786	40	20B	9.623	3	6	13	n95mask	jt	7	7	1	Female	29	Normal	Pennsylvania	7	10	8	10
787	40	20B	7.41	3	1	13	n95mask	ct	5	5	1	Female	29	Normal	Pennsylvania	7	10	8	10
788	40	20B	10.339	19	4	3	fabric1	jt	7	2	0.285714286	Female	29	Normal	Pennsylvania	7	10	8	10
789	40	20B	7.805	19	1	3	n95mask	ct	5	5	1	Female	29	Normal	Pennsylvania	7	10	8	10
790	40	20B	17.75	19	9	3	fabric1	ct	5	1	0.2	Female	29	Normal	Pennsylvania	7	10	8	10
791	40	20B	18.399	3	2	13	no_mask	jt	5	2	0.4	Female	29	Normal	Pennsylvania	7	10	8	10
792	40	20B	7.695	3	5	13	fabric2	jt	6	4	0.666666667	Female	29	Normal	Pennsylvania	7	10	8	10
793	40	20B	13.227	19	6	3	n95mask	jt	4	0	0	Female	29	Normal	Pennsylvania	7	10	8	10
794	40	20B	6.457	3	9	13	fabric1	ct	5	5	1	Female	29	Normal	Pennsylvania	7	10	8	10
795	40	20B	10.663	19	10	3	fabric2	ct	6	3	0.5	Female	29	Normal	Pennsylvania	7	10	8	10
796	40	20B	7.064	3	3	13	dispose	jt	6	5	0.833333333	Female	29	Normal	Pennsylvania	7	10	8	10
797	40	20B	6.801	19	8	3	dispose	ct	5	5	1	Female	29	Normal	Pennsylvania	7	10	8	10
798	40	20B	6.358	19	2	3	no_mask	jt	5	3	0.6	Female	29	Normal	Pennsylvania	7	10	8	10
799	40	20B	6.256	19	7	3	no_mask	ct	5	5	1	Female	29	Normal	Pennsylvania	7	10	8	10
800	40	20B	10.687	19	3	3	dispose	jt	5	1	0.2	Female	29	Normal	Pennsylvania	7	10	8	10
801	41	20B	8.767	3	10	13	fabric2	ct	5	5	1	Female	36	Normal	Michigan	3	4	8	9
802	41	20B	10.117	3	2	13	no_mask	jt	5	5	1	Female	36	Normal	Michigan	3	4	8	9
803	41	20B	8.56	3	6	13	n95mask	jt	7	7	1	Female	36	Normal	Michigan	3	4	8	9
804	41	20B	13.236	3	5	13	fabric2	jt	6	5	0.833333333	Female	36	Normal	Michigan	3	4	8	9
805	41	20B	9.483	19	6	3	n95mask	jt	4	3	0.75	Female	36	Normal	Michigan	3	4	8	9
806	41	20B	11.658	19	8	3	dispose	ct	5	5	1	Female	36	Normal	Michigan	3	4	8	9
807	41	20B	9.054	3	4	13	fabric1	jt	5	5	1	Female	36	Normal	Michigan	3	4	8	9
808	41	20B	20.967	19	3	3	dispose	jt	5	5	1	Female	36	Normal	Michigan	3	4	8	9
809	41	20B	10.494	19	2	3	no_mask	jt	5	3	0.6	Female	36	Normal	Michigan	3	4	8	9
810	41	20B	10.085	3	9	13	fabric1	ct	5	3	0.6	Female	36	Normal	Michigan	3	4	8	9
811	41	20B	8.495	3	1	13	n95mask	ct	5	4	0.8	Female	36	Normal	Michigan	3	4	8	9
812	41	20B	11.027	3	7	13	no_mask	ct	6	6	1	Female	36	Normal	Michigan	3	4	8	9
813	41	20B	9.885	3	8	13	dispose	ct	7	7	1	Female	36	Normal	Michigan	3	4	8	9
814	41	20B	9.431	3	3	13	dispose	jt	6	6	1	Female	36	Normal	Michigan	3	4	8	9
815	41	20B	17.602	19	9	3	fabric1	ct	5	0	0	Female	36	Normal	Michigan	3	4	8	9
816	41	20B	12.837	19	5	3	fabric2	jt	5	0	0	Female	36	Normal	Michigan	3	4	8	9
817	41	20B	13.87	19	4	3	fabric1	jt	7	1	0.142857143	Female	36	Normal	Michigan	3	4	8	9
818	41	20B	11.181	19	1	3	n95mask	ct	5	3	0.6	Female	36	Normal	Michigan	3	4	8	9
819	41	20B	11.463	19	7	3	no_mask	ct	5	5	1	Female	36	Normal	Michigan	3	4	8	9
820	41	20B	13.796	19	10	3	fabric2	ct	6	5	0.833333333	Female	36	Normal	Michigan	3	4	8	9
821	42	2A	5.719	3	10	3	no_mask	jt	5	3	0.6	Male	30	Normal	Kentucky	2	3	4	3
822	42	2A	5.898	3	6	3	dispose	ct	7	7	1	Male	30	Normal	Kentucky	2	3	4	3
823	42	2A	7.461	3	2	3	fabric1	jt	5	0	0	Male	30	Normal	Kentucky	2	3	4	3
824	42	2A	5.065	19	2	13	fabric1	jt	5	4	0.8	Male	30	Normal	Kentucky	2	3	4	3
825	42	2A	7.323	3	3	3	fabric2	jt	6	2	0.333333333	Male	30	Normal	Kentucky	2	3	4	3
826	42	2A	5.654	19	1	13	dispose	jt	5	5	1	Male	30	Normal	Kentucky	2	3	4	3
827	42	2A	5.38	19	7	13	fabric1	ct	5	5	1	Male	30	Normal	Kentucky	2	3	4	3
828	42	2A	5.723	3	5	3	no_mask	ct	6	5	0.833333333	Male	30	Normal	Kentucky	2	3	4	3
829	42	2A	7.507	3	1	3	dispose	jt	5	3	0.6	Male	30	Normal	Kentucky	2	3	4	3
830	42	2A	7.794	19	3	13	fabric2	jt	5	3	0.6	Male	30	Normal	Kentucky	2	3	4	3
831	42	2A	6.938	3	8	3	fabric2	ct	7	6	0.857142857	Male	30	Normal	Kentucky	2	3	4	3
832	42	2A	5.328	19	10	13	no_mask	jt	6	6	1	Male	30	Normal	Kentucky	2	3	4	3
833	42	2A	5.059	19	9	13	n95mask	ct	5	5	1	Male	30	Normal	Kentucky	2	3	4	3
834	42	2A	8.836	3	7	3	fabric1	ct	6	2	0.333333333	Male	30	Normal	Kentucky	2	3	4	3
835	42	2A	6.053	19	4	13	n95mask	jt	7	7	1	Male	30	Normal	Kentucky	2	3	4	3
836	42	2A	7.649	3	9	3	n95mask	ct	5	1	0.2	Male	30	Normal	Kentucky	2	3	4	3
837	42	2A	5.774	19	6	13	dispose	ct	4	4	1	Male	30	Normal	Kentucky	2	3	4	3
838	42	2A	5.389	19	5	13	no_mask	ct	5	5	1	Male	30	Normal	Kentucky	2	3	4	3
839	42	2A	5.79	3	4	3	n95mask	jt	5	5	1	Male	30	Normal	Kentucky	2	3	4	3
840	42	2A	7.051	19	8	13	fabric2	ct	5	5	1	Male	30	Normal	Kentucky	2	3	4	3
841	43	11A	8.554	19	6	3	no_mask	ct	4	3	0.75	Male	43	Normal	Pennsylvania	7	8	9	10
842	43	11A	10.208	19	8	3	fabric1	ct	5	4	0.8	Male	43	Normal	Pennsylvania	7	8	9	10
843	43	11A	7.063	3	4	13	fabric2	jt	5	5	1	Male	43	Normal	Pennsylvania	7	8	9	10
844	43	11A	15.737	19	3	3	fabric1	jt	5	2	0.4	Male	43	Normal	Pennsylvania	7	8	9	10
845	43	11A	11.688	19	4	3	fabric2	jt	7	7	1	Male	43	Normal	Pennsylvania	7	8	9	10
846	43	11A	7.625	3	6	13	no_mask	ct	7	7	1	Male	43	Normal	Pennsylvania	7	8	9	10
847	43	11A	6.564	3	8	13	fabric1	ct	7	7	1	Male	43	Normal	Pennsylvania	7	8	9	10
848	43	11A	9.192	19	5	3	n95mask	jt	5	5	1	Male	43	Normal	Pennsylvania	7	8	9	10
849	43	11A	9.913	19	1	3	no_mask	jt	5	5	1	Male	43	Normal	Pennsylvania	7	8	9	10
850	43	11A	6.501	3	2	13	dispose	jt	5	5	1	Male	43	Normal	Pennsylvania	7	8	9	10
851	43	11A	8.68	19	2	3	dispose	jt	5	5	1	Male	43	Normal	Pennsylvania	7	8	9	10
852	43	11A	6.521	3	7	13	dispose	ct	6	6	1	Male	43	Normal	Pennsylvania	7	8	9	10
853	43	11A	7.242	3	1	13	no_mask	jt	5	5	1	Male	43	Normal	Pennsylvania	7	8	9	10
854	43	11A	6.721	3	3	13	fabric1	jt	6	6	1	Male	43	Normal	Pennsylvania	7	8	9	10
855	43	11A	13.82	19	7	3	dispose	ct	5	4	0.8	Male	43	Normal	Pennsylvania	7	8	9	10
856	43	11A	7.773	19	9	3	fabric2	ct	5	1	0.2	Male	43	Normal	Pennsylvania	7	8	9	10
857	43	11A	5.985	3	10	13	n95mask	ct	5	5	1	Male	43	Normal	Pennsylvania	7	8	9	10
858	43	11A	7.115	3	5	13	n95mask	jt	6	6	1	Male	43	Normal	Pennsylvania	7	8	9	10
859	43	11A	6.651	3	9	13	fabric2	ct	5	4	0.8	Male	43	Normal	Pennsylvania	7	8	9	10
860	43	11A	13.484	19	10	3	n95mask	ct	6	2	0.333333333	Male	43	Normal	Pennsylvania	7	8	9	10
861	44	2A	11.529	3	4	3	n95mask	jt	5	5	1	Male	39	Normal	California	3	5	8	8
862	44	2A	8.644	3	6	3	dispose	ct	7	7	1	Male	39	Normal	California	3	5	8	8
863	44	2A	8.767	3	8	3	fabric2	ct	7	6	0.857142857	Male	39	Normal	California	3	5	8	8
864	44	2A	7.776	3	9	3	n95mask	ct	5	5	1	Male	39	Normal	California	3	5	8	8
865	44	2A	9.166	19	10	13	no_mask	jt	6	6	1	Male	39	Normal	California	3	5	8	8
866	44	2A	9.762	19	4	13	n95mask	jt	7	7	1	Male	39	Normal	California	3	5	8	8
867	44	2A	8.909	3	5	3	no_mask	ct	6	6	1	Male	39	Normal	California	3	5	8	8
868	44	2A	7.64	3	1	3	dispose	jt	5	5	1	Male	39	Normal	California	3	5	8	8
869	44	2A	6.178	19	6	13	dispose	ct	4	4	1	Male	39	Normal	California	3	5	8	8
870	44	2A	10.605	19	8	13	fabric2	ct	5	5	1	Male	39	Normal	California	3	5	8	8
871	44	2A	7.532	19	2	13	fabric1	jt	5	4	0.8	Male	39	Normal	California	3	5	8	8
872	44	2A	10.499	19	5	13	no_mask	ct	5	5	1	Male	39	Normal	California	3	5	8	8
873	44	2A	15.242	3	2	3	fabric1	jt	5	0	0	Male	39	Normal	California	3	5	8	8
874	44	2A	8.816	19	3	13	fabric2	jt	5	5	1	Male	39	Normal	California	3	5	8	8
875	44	2A	7.18	19	1	13	dispose	jt	5	5	1	Male	39	Normal	California	3	5	8	8
876	44	2A	7.825	3	3	3	fabric2	jt	6	2	0.333333333	Male	39	Normal	California	3	5	8	8
877	44	2A	7.405	19	9	13	n95mask	ct	5	5	1	Male	39	Normal	California	3	5	8	8
878	44	2A	8.133	3	10	3	no_mask	jt	5	5	1	Male	39	Normal	California	3	5	8	8
879	44	2A	9.282	19	7	13	fabric1	ct	5	5	1	Male	39	Normal	California	3	5	8	8
880	44	2A	7.244	3	7	3	fabric1	ct	6	4	0.666666667	Male	39	Normal	California	3	5	8	8
881	45	2B	6.656	3	1	3	dispose	jt	5	5	1	Male	28	Normal	Florida	5	5	9	9
882	45	2B	6.318	3	9	3	n95mask	ct	5	4	0.8	Male	28	Normal	Florida	5	5	9	9
883	45	2B	9.14	19	10	13	no_mask	jt	6	6	1	Male	28	Normal	Florida	5	5	9	9
884	45	2B	5.286	3	4	3	n95mask	jt	5	5	1	Male	28	Normal	Florida	5	5	9	9
885	45	2B	7.987	19	1	13	dispose	jt	5	5	1	Male	28	Normal	Florida	5	5	9	9
886	45	2B	11.345	19	4	13	n95mask	jt	7	7	1	Male	28	Normal	Florida	5	5	9	9
887	45	2B	5.808	19	7	13	fabric1	ct	5	5	1	Male	28	Normal	Florida	5	5	9	9
888	45	2B	7.9	3	2	3	fabric1	jt	5	0	0	Male	28	Normal	Florida	5	5	9	9
889	45	2B	6.245	3	10	3	no_mask	jt	5	5	1	Male	28	Normal	Florida	5	5	9	9
890	45	2B	8.232	3	8	3	fabric2	ct	7	7	1	Male	28	Normal	Florida	5	5	9	9
891	45	2B	4.651	19	6	13	dispose	ct	4	4	1	Male	28	Normal	Florida	5	5	9	9
892	45	2B	8.541	19	8	13	fabric2	ct	5	5	1	Male	28	Normal	Florida	5	5	9	9
893	45	2B	17.949	19	9	13	n95mask	ct	5	5	1	Male	28	Normal	Florida	5	5	9	9
894	45	2B	8.897	3	3	3	fabric2	jt	6	1	0.166666667	Male	28	Normal	Florida	5	5	9	9
895	45	2B	14.496	19	5	13	no_mask	ct	5	5	1	Male	28	Normal	Florida	5	5	9	9
896	45	2B	5.928	19	2	13	fabric1	jt	5	5	1	Male	28	Normal	Florida	5	5	9	9
897	45	2B	6.923	3	5	3	no_mask	ct	6	6	1	Male	28	Normal	Florida	5	5	9	9
898	45	2B	5.664	3	6	3	dispose	ct	7	7	1	Male	28	Normal	Florida	5	5	9	9
899	45	2B	5.846	3	7	3	fabric1	ct	6	6	1	Male	28	Normal	Florida	5	5	9	9
900	45	2B	7.11	19	3	13	fabric2	jt	5	3	0.6	Male	28	Normal	Florida	5	5	9	9
901	46	2B	30.531	3	6	3	dispose	ct	7	6	0.857142857	Male		Normal	Pennsylvania	8	9	8	9
902	46	2B	16.51	19	9	13	n95mask	ct	5	5	1	Male		Normal	Pennsylvania	8	9	8	9
903	46	2B	16.861	3	9	3	n95mask	ct	5	4	0.8	Male		Normal	Pennsylvania	8	9	8	9
904	46	2B	14.464	3	4	3	n95mask	jt	5	2	0.4	Male		Normal	Pennsylvania	8	9	8	9
905	46	2B	17.368	3	1	3	dispose	jt	5	0	0	Male		Normal	Pennsylvania	8	9	8	9
906	46	2B	21.569	19	6	13	dispose	ct	4	4	1	Male		Normal	Pennsylvania	8	9	8	9
907	46	2B	17.273	3	3	3	fabric2	jt	6	0	0	Male		Normal	Pennsylvania	8	9	8	9
908	46	2B	14.957	3	5	3	no_mask	ct	6	0	0	Male		Normal	Pennsylvania	8	9	8	9
909	46	2B	10.702	19	1	13	dispose	jt	5	1	0.2	Male		Normal	Pennsylvania	8	9	8	9
910	46	2B	19.601	19	5	13	no_mask	ct	5	4	0.8	Male		Normal	Pennsylvania	8	9	8	9
911	46	2B	18.163	19	4	13	n95mask	jt	7	6	0.857142857	Male		Normal	Pennsylvania	8	9	8	9
912	46	2B	17.704	19	7	13	fabric1	ct	5	5	1	Male		Normal	Pennsylvania	8	9	8	9
913	46	2B	9.276	3	2	3	fabric1	jt	5	0	0	Male		Normal	Pennsylvania	8	9	8	9
914	46	2B	18.02	19	10	13	no_mask	jt	6	6	1	Male		Normal	Pennsylvania	8	9	8	9
915	46	2B	15.473	19	2	13	fabric1	jt	5	5	1	Male		Normal	Pennsylvania	8	9	8	9
916	46	2B	19.775	3	10	3	no_mask	jt	5	0	0	Male		Normal	Pennsylvania	8	9	8	9
917	46	2B	17.747	3	8	3	fabric2	ct	7	6	0.857142857	Male		Normal	Pennsylvania	8	9	8	9
918	46	2B	23.136	19	8	13	fabric2	ct	5	5	1	Male		Normal	Pennsylvania	8	9	8	9
919	46	2B	12.133	3	7	3	fabric1	ct	6	0	0	Male		Normal	Pennsylvania	8	9	8	9
920	46	2B	7.989	19	3	13	fabric2	jt	5	0	0	Male		Normal	Pennsylvania	8	9	8	9
921	47	2B	6.526	3	1	3	dispose	jt	5	5	1	Male	26	Normal	California	5	9	6	9
922	47	2B	5.234	19	1	13	dispose	jt	5	5	1	Male	26	Normal	California	5	9	6	9
923	47	2B	7.535	19	4	13	n95mask	jt	7	7	1	Male	26	Normal	California	5	9	6	9
924	47	2B	5.979	19	5	13	no_mask	ct	5	5	1	Male	26	Normal	California	5	9	6	9
925	47	2B	5.833	3	4	3	n95mask	jt	5	5	1	Male	26	Normal	California	5	9	6	9
926	47	2B	6.793	19	6	13	dispose	ct	4	4	1	Male	26	Normal	California	5	9	6	9
927	47	2B	8.533	19	3	13	fabric2	jt	5	5	1	Male	26	Normal	California	5	9	6	9
928	47	2B	6.707	19	2	13	fabric1	jt	5	4	0.8	Male	26	Normal	California	5	9	6	9
929	47	2B	6.028	19	9	13	n95mask	ct	5	5	1	Male	26	Normal	California	5	9	6	9
930	47	2B	6.273	3	5	3	no_mask	ct	6	6	1	Male	26	Normal	California	5	9	6	9
931	47	2B	6.935	3	2	3	fabric1	jt	5	5	1	Male	26	Normal	California	5	9	6	9
932	47	2B	7.261	3	3	3	fabric2	jt	6	2	0.333333333	Male	26	Normal	California	5	9	6	9
933	47	2B	6.35	19	10	13	no_mask	jt	6	6	1	Male	26	Normal	California	5	9	6	9
934	47	2B	7.564	19	7	13	fabric1	ct	5	5	1	Male	26	Normal	California	5	9	6	9
935	47	2B	8.823	3	6	3	dispose	ct	7	7	1	Male	26	Normal	California	5	9	6	9
936	47	2B	5.671	3	10	3	no_mask	jt	5	5	1	Male	26	Normal	California	5	9	6	9
937	47	2B	5.565	19	8	13	fabric2	ct	5	5	1	Male	26	Normal	California	5	9	6	9
938	47	2B	5.84	3	8	3	fabric2	ct	7	7	1	Male	26	Normal	California	5	9	6	9
939	47	2B	8.713	3	9	3	n95mask	ct	5	5	1	Male	26	Normal	California	5	9	6	9
940	47	2B	8.231	3	7	3	fabric1	ct	6	2	0.333333333	Male	26	Normal	California	5	9	6	9
941	48	2B	7.641	19	4	13	n95mask	jt	7	7	1	Male	36	Normal	California	6	10	8	10
942	48	2B	6.744	19	1	13	dispose	jt	5	5	1	Male	36	Normal	California	6	10	8	10
943	48	2B	7.996	3	9	3	n95mask	ct	5	5	1	Male	36	Normal	California	6	10	8	10
944	48	2B	7.066	19	2	13	fabric1	jt	5	5	1	Male	36	Normal	California	6	10	8	10
945	48	2B	6.472	3	1	3	dispose	jt	5	5	1	Male	36	Normal	California	6	10	8	10
946	48	2B	6.266	3	4	3	n95mask	jt	5	5	1	Male	36	Normal	California	6	10	8	10
947	48	2B	10.871	3	2	3	fabric1	jt	5	0	0	Male	36	Normal	California	6	10	8	10
948	48	2B	7.444	19	7	13	fabric1	ct	5	5	1	Male	36	Normal	California	6	10	8	10
949	48	2B	7.573	19	10	13	no_mask	jt	6	6	1	Male	36	Normal	California	6	10	8	10
950	48	2B	9.317	3	5	3	no_mask	ct	6	6	1	Male	36	Normal	California	6	10	8	10
951	48	2B	8.758	3	3	3	fabric2	jt	6	3	0.5	Male	36	Normal	California	6	10	8	10
952	48	2B	6.037	19	9	13	n95mask	ct	5	5	1	Male	36	Normal	California	6	10	8	10
953	48	2B	6.326	3	10	3	no_mask	jt	5	5	1	Male	36	Normal	California	6	10	8	10
954	48	2B	10.227	19	3	13	fabric2	jt	5	5	1	Male	36	Normal	California	6	10	8	10
955	48	2B	10.104	3	8	3	fabric2	ct	7	6	0.857142857	Male	36	Normal	California	6	10	8	10
956	48	2B	5.785	19	6	13	dispose	ct	4	4	1	Male	36	Normal	California	6	10	8	10
957	48	2B	7.127	3	6	3	dispose	ct	7	7	1	Male	36	Normal	California	6	10	8	10
958	48	2B	9.001	3	7	3	fabric1	ct	6	5	0.833333333	Male	36	Normal	California	6	10	8	10
959	48	2B	5.89	19	8	13	fabric2	ct	5	5	1	Male	36	Normal	California	6	10	8	10
960	48	2B	7.676	19	5	13	no_mask	ct	5	5	1	Male	36	Normal	California	6	10	8	10
961	49	3A	6.993	19	8	13	n95mask	ct	5	5	1	Female	22	Normal	Georgia	8	9	9	10
962	49	3A	11.824	3	10	3	dispose	jt	5	1	0.2	Female	22	Normal	Georgia	8	9	9	10
963	49	3A	6.689	19	4	13	no_mask	ct	7	7	1	Female	22	Normal	Georgia	8	9	9	10
964	49	3A	7.427	19	5	13	dispose	ct	5	5	1	Female	22	Normal	Georgia	8	9	9	10
965	49	3A	9.176	3	7	3	fabric2	ct	6	5	0.833333333	Female	22	Normal	Georgia	8	9	9	10
966	49	3A	9.789	19	1	13	fabric1	jt	5	5	1	Female	22	Normal	Georgia	8	9	9	10
967	49	3A	12.396	3	1	3	fabric1	jt	5	2	0.4	Female	22	Normal	Georgia	8	9	9	10
968	49	3A	6.282	3	8	3	n95mask	ct	7	1	0.142857143	Female	22	Normal	Georgia	8	9	9	10
969	49	3A	5.658	19	7	13	fabric2	ct	5	5	1	Female	22	Normal	Georgia	8	9	9	10
970	49	3A	14.573	3	6	3	fabric1	ct	7	4	0.571428571	Female	22	Normal	Georgia	8	9	9	10
971	49	3A	4.516	19	6	13	fabric1	ct	4	4	1	Female	22	Normal	Georgia	8	9	9	10
972	49	3A	5.754	19	9	13	no_mask	jt	5	5	1	Female	22	Normal	Georgia	8	9	9	10
973	49	3A	6.194	3	9	3	no_mask	jt	5	3	0.6	Female	22	Normal	Georgia	8	9	9	10
974	49	3A	9.077	19	10	13	dispose	jt	6	6	1	Female	22	Normal	Georgia	8	9	9	10
975	49	3A	11.589	3	2	3	fabric2	jt	5	0	0	Female	22	Normal	Georgia	8	9	9	10
976	49	3A	6.755	19	2	13	fabric2	jt	5	5	1	Female	22	Normal	Georgia	8	9	9	10
977	49	3A	7.651	19	3	13	n95mask	jt	5	5	1	Female	22	Normal	Georgia	8	9	9	10
978	49	3A	6.096	3	4	3	no_mask	ct	5	5	1	Female	22	Normal	Georgia	8	9	9	10
979	49	3A	5.839	3	5	3	dispose	ct	6	6	1	Female	22	Normal	Georgia	8	9	9	10
980	49	3A	7.719	3	3	3	n95mask	jt	6	6	1	Female	22	Normal	Georgia	8	9	9	10
981	50	3A	9.833	3	1	3	fabric1	jt	5	1	0.2	Female	41	Normal	Kentucky	8	9	8	9
982	50	3A	10.284	19	6	13	fabric1	ct	4	0	0	Female	41	Normal	Kentucky	8	9	8	9
983	50	3A	7.193	19	8	13	n95mask	ct	5	5	1	Female	41	Normal	Kentucky	8	9	8	9
984	50	3A	10.227	19	5	13	dispose	ct	5	0	0	Female	41	Normal	Kentucky	8	9	8	9
985	50	3A	9.545	3	6	3	fabric1	ct	7	0	0	Female	41	Normal	Kentucky	8	9	8	9
986	50	3A	7.151	19	9	13	no_mask	jt	5	5	1	Female	41	Normal	Kentucky	8	9	8	9
987	50	3A	8.873	3	2	3	fabric2	jt	5	0	0	Female	41	Normal	Kentucky	8	9	8	9
988	50	3A	11.386	3	4	3	no_mask	ct	5	2	0.4	Female	41	Normal	Kentucky	8	9	8	9
989	50	3A	20.71	3	8	3	n95mask	ct	7	0	0	Female	41	Normal	Kentucky	8	9	8	9
990	50	3A	6.136	3	9	3	no_mask	jt	5	0	0	Female	41	Normal	Kentucky	8	9	8	9
991	50	3A	26.049	19	4	13	no_mask	ct	7	7	1	Female	41	Normal	Kentucky	8	9	8	9
992	50	3A	10.93	3	7	3	fabric2	ct	6	1	0.166666667	Female	41	Normal	Kentucky	8	9	8	9
993	50	3A	8.778	19	10	13	dispose	jt	6	6	1	Female	41	Normal	Kentucky	8	9	8	9
994	50	3A	8.519	19	7	13	fabric2	ct	5	5	1	Female	41	Normal	Kentucky	8	9	8	9
995	50	3A	13.149	3	10	3	dispose	jt	5	0	0	Female	41	Normal	Kentucky	8	9	8	9
996	50	3A	16.844	19	1	13	fabric1	jt	5	0	0	Female	41	Normal	Kentucky	8	9	8	9
997	50	3A	8.181	19	3	13	n95mask	jt	5	0	0	Female	41	Normal	Kentucky	8	9	8	9
998	50	3A	9.27	3	5	3	dispose	ct	6	1	0.166666667	Female	41	Normal	Kentucky	8	9	8	9
999	50	3A	6.195	3	3	3	n95mask	jt	6	0	0	Female	41	Normal	Kentucky	8	9	8	9
1000	50	3A	8.807	19	2	13	fabric2	jt	5	1	0.2	Female	41	Normal	Kentucky	8	9	8	9
1001	51	11A	17.061	19	3	3	fabric1	jt	5	1	0.2	Male	49	Normal	New Jersey	3	4	4	4
1002	51	11A	22.605	3	8	13	fabric1	ct	7	4	0.571428571	Male	49	Normal	New Jersey	3	4	4	4
1003	51	11A	17.8	3	6	13	no_mask	ct	7	7	1	Male	49	Normal	New Jersey	3	4	4	4
1004	51	11A	24.644	3	10	13	n95mask	ct	5	4	0.8	Male	49	Normal	New Jersey	3	4	4	4
1005	51	11A	29.467	19	6	3	no_mask	ct	4	1	0.25	Male	49	Normal	New Jersey	3	4	4	4
1006	51	11A	83.514	3	4	13	fabric2	jt	5	4	0.8	Male	49	Normal	New Jersey	3	4	4	4
1007	51	11A	36.521	19	1	3	no_mask	jt	5	2	0.4	Male	49	Normal	New Jersey	3	4	4	4
1008	51	11A	20.217	3	1	13	no_mask	jt	5	4	0.8	Male	49	Normal	New Jersey	3	4	4	4
1009	51	11A	23.344	19	8	3	fabric1	ct	5	0	0	Male	49	Normal	New Jersey	3	4	4	4
1010	51	11A	24.575	19	5	3	n95mask	jt	5	0	0	Male	49	Normal	New Jersey	3	4	4	4
1011	51	11A	20.665	3	2	13	dispose	jt	5	4	0.8	Male	49	Normal	New Jersey	3	4	4	4
1012	51	11A	19.963	3	7	13	dispose	ct	6	6	1	Male	49	Normal	New Jersey	3	4	4	4
1013	51	11A	31.285	19	4	3	fabric2	jt	7	2	0.285714286	Male	49	Normal	New Jersey	3	4	4	4
1014	51	11A	52.772	3	3	13	fabric1	jt	6	6	1	Male	49	Normal	New Jersey	3	4	4	4
1015	51	11A	55.922	3	5	13	n95mask	jt	6	6	1	Male	49	Normal	New Jersey	3	4	4	4
1016	51	11A	19.489	19	2	3	dispose	jt	5	3	0.6	Male	49	Normal	New Jersey	3	4	4	4
1017	51	11A	12.049	3	9	13	fabric2	ct	5	5	1	Male	49	Normal	New Jersey	3	4	4	4
1018	51	11A	35.141	19	10	3	n95mask	ct	6	3	0.5	Male	49	Normal	New Jersey	3	4	4	4
1019	51	11A	24.346	19	9	3	fabric2	ct	5	1	0.2	Male	49	Normal	New Jersey	3	4	4	4
1020	51	11A	32.184	19	7	3	dispose	ct	5	3	0.6	Male	49	Normal	New Jersey	3	4	4	4
1021	52	3A	10.83	19	4	13	no_mask	ct	7	7	1	Male	29	Normal	Maryland	6	9	9	10
1022	52	3A	9.259	3	8	3	n95mask	ct	7	2	0.285714286	Male	29	Normal	Maryland	6	9	9	10
1023	52	3A	15.036	3	1	3	fabric1	jt	5	1	0.2	Male	29	Normal	Maryland	6	9	9	10
1024	52	3A	9.411	19	2	13	fabric2	jt	5	3	0.6	Male	29	Normal	Maryland	6	9	9	10
1025	52	3A	15.803	3	6	3	fabric1	ct	7	4	0.571428571	Male	29	Normal	Maryland	6	9	9	10
1026	52	3A	8.62	19	8	13	n95mask	ct	5	5	1	Male	29	Normal	Maryland	6	9	9	10
1027	52	3A	12.208	3	7	3	fabric2	ct	6	1	0.166666667	Male	29	Normal	Maryland	6	9	9	10
1028	52	3A	11.52	19	10	13	dispose	jt	6	6	1	Male	29	Normal	Maryland	6	9	9	10
1029	52	3A	9.763	19	5	13	dispose	ct	5	4	0.8	Male	29	Normal	Maryland	6	9	9	10
1030	52	3A	7.657	3	10	3	dispose	jt	5	2	0.4	Male	29	Normal	Maryland	6	9	9	10
1031	52	3A	17.521	3	4	3	no_mask	ct	5	4	0.8	Male	29	Normal	Maryland	6	9	9	10
1032	52	3A	10.624	3	9	3	no_mask	jt	5	0	0	Male	29	Normal	Maryland	6	9	9	10
1033	52	3A	12.073	3	2	3	fabric2	jt	5	1	0.2	Male	29	Normal	Maryland	6	9	9	10
1034	52	3A	11.109	19	7	13	fabric2	ct	5	5	1	Male	29	Normal	Maryland	6	9	9	10
1035	52	3A	20.883	19	6	13	fabric1	ct	4	4	1	Male	29	Normal	Maryland	6	9	9	10
1036	52	3A	8.1	3	3	3	n95mask	jt	6	6	1	Male	29	Normal	Maryland	6	9	9	10
1037	52	3A	13.684	19	9	13	no_mask	jt	5	5	1	Male	29	Normal	Maryland	6	9	9	10
1038	52	3A	15.825	19	1	13	fabric1	jt	5	3	0.6	Male	29	Normal	Maryland	6	9	9	10
1039	52	3A	14.184	3	5	3	dispose	ct	6	4	0.666666667	Male	29	Normal	Maryland	6	9	9	10
1040	52	3A	13.536	19	3	13	n95mask	jt	5	2	0.4	Male	29	Normal	Maryland	6	9	9	10
1041	53	3A	8.83	19	10	13	dispose	jt	6	1	0.166666667	Female	22	Normal	Texas	7	8	8	8
1042	53	3A	5.782	3	8	3	n95mask	ct	7	1	0.142857143	Female	22	Normal	Texas	7	8	8	8
1043	53	3A	6.709	19	5	13	dispose	ct	5	5	1	Female	22	Normal	Texas	7	8	8	8
1044	53	3A	7.405	3	9	3	no_mask	jt	5	5	1	Female	22	Normal	Texas	7	8	8	8
1045	53	3A	10.56	19	4	13	no_mask	ct	7	7	1	Female	22	Normal	Texas	7	8	8	8
1046	53	3A	41.704	19	6	13	fabric1	ct	4	0	0	Female	22	Normal	Texas	7	8	8	8
1047	53	3A	6.879	3	3	3	n95mask	jt	6	0	0	Female	22	Normal	Texas	7	8	8	8
1048	53	3A	3.526	3	2	3	fabric2	jt	5	0	0	Female	22	Normal	Texas	7	8	8	8
1049	53	3A	5.818	19	1	13	fabric1	jt	5	3	0.6	Female	22	Normal	Texas	7	8	8	8
1050	53	3A	7.521	19	3	13	n95mask	jt	5	5	1	Female	22	Normal	Texas	7	8	8	8
1051	53	3A	6.645	19	8	13	n95mask	ct	5	5	1	Female	22	Normal	Texas	7	8	8	8
1052	53	3A	6.756	3	4	3	no_mask	ct	5	5	1	Female	22	Normal	Texas	7	8	8	8
1053	53	3A	5.636	3	6	3	fabric1	ct	7	1	0.142857143	Female	22	Normal	Texas	7	8	8	8
1054	53	3A	28.753	19	9	13	no_mask	jt	5	5	1	Female	22	Normal	Texas	7	8	8	8
1055	53	3A	6.421	3	5	3	dispose	ct	6	6	1	Female	22	Normal	Texas	7	8	8	8
1056	53	3A	3.32	3	1	3	fabric1	jt	5	0	0	Female	22	Normal	Texas	7	8	8	8
1057	53	3A	7.162	3	10	3	dispose	jt	5	0	0	Female	22	Normal	Texas	7	8	8	8
1058	53	3A	7.197	19	2	13	fabric2	jt	5	2	0.4	Female	22	Normal	Texas	7	8	8	8
1059	53	3A	6.723	19	7	13	fabric2	ct	5	5	1	Female	22	Normal	Texas	7	8	8	8
1060	53	3A	4.937	3	7	3	fabric2	ct	6	3	0.5	Female	22	Normal	Texas	7	8	8	8
1061	54	3B	6.232	3	9	3	no_mask	jt	5	5	1	Female	48	Normal	Georgia	2	2	7	7
1062	54	3B	8.31	19	5	13	dispose	ct	5	5	1	Female	48	Normal	Georgia	2	2	7	7
1063	54	3B	6.926	19	9	13	no_mask	jt	5	5	1	Female	48	Normal	Georgia	2	2	7	7
1064	54	3B	7.493	3	6	3	fabric1	ct	7	1	0.142857143	Female	48	Normal	Georgia	2	2	7	7
1065	54	3B	8.166	19	4	13	no_mask	ct	7	7	1	Female	48	Normal	Georgia	2	2	7	7
1066	54	3B	7.933	3	1	3	fabric1	jt	5	3	0.6	Female	48	Normal	Georgia	2	2	7	7
1067	54	3B	8.904	3	8	3	n95mask	ct	7	2	0.285714286	Female	48	Normal	Georgia	2	2	7	7
1068	54	3B	7.89	19	1	13	fabric1	jt	5	5	1	Female	48	Normal	Georgia	2	2	7	7
1069	54	3B	47.826	19	10	13	dispose	jt	6	5	0.833333333	Female	48	Normal	Georgia	2	2	7	7
1070	54	3B	10.246	19	2	13	fabric2	jt	5	4	0.8	Female	48	Normal	Georgia	2	2	7	7
1071	54	3B	6.589	3	10	3	dispose	jt	5	2	0.4	Female	48	Normal	Georgia	2	2	7	7
1072	54	3B	8.505	19	8	13	n95mask	ct	5	5	1	Female	48	Normal	Georgia	2	2	7	7
1073	54	3B	6.553	3	7	3	fabric2	ct	6	0	0	Female	48	Normal	Georgia	2	2	7	7
1074	54	3B	7.418	3	2	3	fabric2	jt	5	0	0	Female	48	Normal	Georgia	2	2	7	7
1075	54	3B	12.082	3	5	3	dispose	ct	6	5	0.833333333	Female	48	Normal	Georgia	2	2	7	7
1076	54	3B	7.68	19	6	13	fabric1	ct	4	4	1	Female	48	Normal	Georgia	2	2	7	7
1077	54	3B	8.058	3	3	3	n95mask	jt	6	1	0.166666667	Female	48	Normal	Georgia	2	2	7	7
1078	54	3B	9.657	19	3	13	n95mask	jt	5	5	1	Female	48	Normal	Georgia	2	2	7	7
1079	54	3B	9.451	19	7	13	fabric2	ct	5	5	1	Female	48	Normal	Georgia	2	2	7	7
1080	54	3B	9.182	3	4	3	no_mask	ct	5	5	1	Female	48	Normal	Georgia	2	2	7	7
1081	55	3B	17.677	3	6	3	fabric1	ct	7	4	0.571428571	Female		Normal	Indiana	1	1	5	10
1082	55	3B	9.801	3	9	3	no_mask	jt	5	3	0.6	Female		Normal	Indiana	1	1	5	10
1083	55	3B	16.143	3	8	3	n95mask	ct	7	3	0.428571429	Female		Normal	Indiana	1	1	5	10
1084	55	3B	10.744	19	3	13	n95mask	jt	5	5	1	Female		Normal	Indiana	1	1	5	10
1085	55	3B	9.453	19	4	13	no_mask	ct	7	7	1	Female		Normal	Indiana	1	1	5	10
1086	55	3B	12.143	19	9	13	no_mask	jt	5	5	1	Female		Normal	Indiana	1	1	5	10
1087	55	3B	14.005	19	5	13	dispose	ct	5	5	1	Female		Normal	Indiana	1	1	5	10
1088	55	3B	9.878	19	8	13	n95mask	ct	5	5	1	Female		Normal	Indiana	1	1	5	10
1089	55	3B	18.806	3	10	3	dispose	jt	5	4	0.8	Female		Normal	Indiana	1	1	5	10
1090	55	3B	11.444	19	7	13	fabric2	ct	5	5	1	Female		Normal	Indiana	1	1	5	10
1091	55	3B	9.655	3	7	3	fabric2	ct	6	6	1	Female		Normal	Indiana	1	1	5	10
1092	55	3B	10.315	3	3	3	n95mask	jt	6	6	1	Female		Normal	Indiana	1	1	5	10
1093	55	3B	21.37	3	2	3	fabric2	jt	5	4	0.8	Female		Normal	Indiana	1	1	5	10
1094	55	3B	10.346	19	1	13	fabric1	jt	5	5	1	Female		Normal	Indiana	1	1	5	10
1095	55	3B	10.246	3	4	3	no_mask	ct	5	5	1	Female		Normal	Indiana	1	1	5	10
1096	55	3B	9.155	19	2	13	fabric2	jt	5	5	1	Female		Normal	Indiana	1	1	5	10
1097	55	3B	10.07	19	10	13	dispose	jt	6	6	1	Female		Normal	Indiana	1	1	5	10
1098	55	3B	9.081	3	1	3	fabric1	jt	5	4	0.8	Female		Normal	Indiana	1	1	5	10
1099	55	3B	9.572	3	5	3	dispose	ct	6	6	1	Female		Normal	Indiana	1	1	5	10
1100	55	3B	8.246	19	6	13	fabric1	ct	4	4	1	Female		Normal	Indiana	1	1	5	10
1101	56	3B	4.593	19	6	13	fabric1	ct	4	4	1	Male	28	Normal	Pennsylvania	5	8	9	9
1102	56	3B	5.384	19	8	13	n95mask	ct	5	5	1	Male	28	Normal	Pennsylvania	5	8	9	9
1103	56	3B	7.858	3	6	3	fabric1	ct	7	4	0.571428571	Male	28	Normal	Pennsylvania	5	8	9	9
1104	56	3B	6.181	3	7	3	fabric2	ct	6	6	1	Male	28	Normal	Pennsylvania	5	8	9	9
1105	56	3B	9.768	3	2	3	fabric2	jt	5	1	0.2	Male	28	Normal	Pennsylvania	5	8	9	9
1106	56	3B	6.273	3	5	3	dispose	ct	6	6	1	Male	28	Normal	Pennsylvania	5	8	9	9
1107	56	3B	5.279	19	9	13	no_mask	jt	5	5	1	Male	28	Normal	Pennsylvania	5	8	9	9
1108	56	3B	5.254	3	10	3	dispose	jt	5	5	1	Male	28	Normal	Pennsylvania	5	8	9	9
1109	56	3B	5.275	19	4	13	no_mask	ct	7	7	1	Male	28	Normal	Pennsylvania	5	8	9	9
1110	56	3B	5.526	3	1	3	fabric1	jt	5	4	0.8	Male	28	Normal	Pennsylvania	5	8	9	9
1111	56	3B	4.47	3	4	3	no_mask	ct	5	5	1	Male	28	Normal	Pennsylvania	5	8	9	9
1112	56	3B	7.52	3	3	3	n95mask	jt	6	6	1	Male	28	Normal	Pennsylvania	5	8	9	9
1113	56	3B	5.636	19	7	13	fabric2	ct	5	5	1	Male	28	Normal	Pennsylvania	5	8	9	9
1114	56	3B	14.193	3	8	3	n95mask	ct	7	4	0.571428571	Male	28	Normal	Pennsylvania	5	8	9	9
1115	56	3B	8.075	19	10	13	dispose	jt	6	6	1	Male	28	Normal	Pennsylvania	5	8	9	9
1116	56	3B	6.074	19	3	13	n95mask	jt	5	5	1	Male	28	Normal	Pennsylvania	5	8	9	9
1117	56	3B	6.201	19	5	13	dispose	ct	5	5	1	Male	28	Normal	Pennsylvania	5	8	9	9
1118	56	3B	6.346	19	1	13	fabric1	jt	5	5	1	Male	28	Normal	Pennsylvania	5	8	9	9
1119	56	3B	4.923	3	9	3	no_mask	jt	5	5	1	Male	28	Normal	Pennsylvania	5	8	9	9
1120	56	3B	5.437	19	2	13	fabric2	jt	5	2	0.4	Male	28	Normal	Pennsylvania	5	8	9	9
1121	57	3B	7.594	19	8	13	n95mask	ct	5	5	1	Male	38	Normal	Illinois	5	0	8	5
1122	57	3B	6.968	19	10	13	dispose	jt	6	6	1	Male	38	Normal	Illinois	5	0	8	5
1123	57	3B	5.696	3	2	3	fabric2	jt	5	0	0	Male	38	Normal	Illinois	5	0	8	5
1124	57	3B	5.599	19	9	13	no_mask	jt	5	5	1	Male	38	Normal	Illinois	5	0	8	5
1125	57	3B	7.793	19	3	13	n95mask	jt	5	5	1	Male	38	Normal	Illinois	5	0	8	5
1126	57	3B	12.017	3	6	3	fabric1	ct	7	4	0.571428571	Male	38	Normal	Illinois	5	0	8	5
1127	57	3B	8.39	3	4	3	no_mask	ct	5	5	1	Male	38	Normal	Illinois	5	0	8	5
1128	57	3B	10.63	19	1	13	fabric1	jt	5	5	1	Male	38	Normal	Illinois	5	0	8	5
1129	57	3B	8.802	19	5	13	dispose	ct	5	5	1	Male	38	Normal	Illinois	5	0	8	5
1130	57	3B	9.454	19	6	13	fabric1	ct	4	4	1	Male	38	Normal	Illinois	5	0	8	5
1131	57	3B	7.817	19	4	13	no_mask	ct	7	7	1	Male	38	Normal	Illinois	5	0	8	5
1132	57	3B	9.522	3	9	3	no_mask	jt	5	4	0.8	Male	38	Normal	Illinois	5	0	8	5
1133	57	3B	13.711	19	2	13	fabric2	jt	5	4	0.8	Male	38	Normal	Illinois	5	0	8	5
1134	57	3B	9.899	3	8	3	n95mask	ct	7	2	0.285714286	Male	38	Normal	Illinois	5	0	8	5
1135	57	3B	6.886	3	1	3	fabric1	jt	5	4	0.8	Male	38	Normal	Illinois	5	0	8	5
1136	57	3B	6.313	19	7	13	fabric2	ct	5	5	1	Male	38	Normal	Illinois	5	0	8	5
1137	57	3B	7.793	3	3	3	n95mask	jt	6	6	1	Male	38	Normal	Illinois	5	0	8	5
1138	57	3B	5.079	3	7	3	fabric2	ct	6	1	0.166666667	Male	38	Normal	Illinois	5	0	8	5
1139	57	3B	7.113	3	5	3	dispose	ct	6	6	1	Male	38	Normal	Illinois	5	0	8	5
1140	57	3B	6.759	3	10	3	dispose	jt	5	5	1	Male	38	Normal	Illinois	5	0	8	5
1141	58	3B	11.279	19	9	13	no_mask	jt	5	5	1	Female	23	Normal	Arizona	8	10	9	10
1142	58	3B	7.925	19	8	13	n95mask	ct	5	5	1	Female	23	Normal	Arizona	8	10	9	10
1143	58	3B	12.365	19	5	13	dispose	ct	5	5	1	Female	23	Normal	Arizona	8	10	9	10
1144	58	3B	44.041	3	8	3	n95mask	ct	7	0	0	Female	23	Normal	Arizona	8	10	9	10
1145	58	3B	26.895	3	10	3	dispose	jt	5	2	0.4	Female	23	Normal	Arizona	8	10	9	10
1146	58	3B	18.43	19	1	13	fabric1	jt	5	2	0.4	Female	23	Normal	Arizona	8	10	9	10
1147	58	3B	37.884	3	6	3	fabric1	ct	7	2	0.285714286	Female	23	Normal	Arizona	8	10	9	10
1148	58	3B	24.477	3	7	3	fabric2	ct	6	1	0.166666667	Female	23	Normal	Arizona	8	10	9	10
1149	58	3B	20.19	19	2	13	fabric2	jt	5	0	0	Female	23	Normal	Arizona	8	10	9	10
1150	58	3B	11.136	3	9	3	no_mask	jt	5	0	0	Female	23	Normal	Arizona	8	10	9	10
1151	58	3B	8.414	3	4	3	no_mask	ct	5	5	1	Female	23	Normal	Arizona	8	10	9	10
1152	58	3B	16.347	3	1	3	fabric1	jt	5	0	0	Female	23	Normal	Arizona	8	10	9	10
1153	58	3B	9.475	3	3	3	n95mask	jt	6	5	0.833333333	Female	23	Normal	Arizona	8	10	9	10
1154	58	3B	10.516	19	10	13	dispose	jt	6	6	1	Female	23	Normal	Arizona	8	10	9	10
1155	58	3B	9.491	19	3	13	n95mask	jt	5	5	1	Female	23	Normal	Arizona	8	10	9	10
1156	58	3B	18.68	3	2	3	fabric2	jt	5	0	0	Female	23	Normal	Arizona	8	10	9	10
1157	58	3B	30.266	3	5	3	dispose	ct	6	5	0.833333333	Female	23	Normal	Arizona	8	10	9	10
1158	58	3B	8.863	19	4	13	no_mask	ct	7	7	1	Female	23	Normal	Arizona	8	10	9	10
1159	58	3B	7.697	19	6	13	fabric1	ct	4	3	0.75	Female	23	Normal	Arizona	8	10	9	10
1160	58	3B	8.336	19	7	13	fabric2	ct	5	5	1	Female	23	Normal	Arizona	8	10	9	10
1161	59	11A	16.13	19	4	3	fabric2	jt	7	2	0.285714286	Male	38	Normal	North Carolina	8	10	9	10
1162	59	11A	7.647	19	5	3	n95mask	jt	5	0	0	Male	38	Normal	North Carolina	8	10	9	10
1163	59	11A	6.762	3	8	13	fabric1	ct	7	7	1	Male	38	Normal	North Carolina	8	10	9	10
1164	59	11A	8.783	3	6	13	no_mask	ct	7	6	0.857142857	Male	38	Normal	North Carolina	8	10	9	10
1165	59	11A	6.451	3	4	13	fabric2	jt	5	5	1	Male	38	Normal	North Carolina	8	10	9	10
1166	59	11A	6.808	3	10	13	n95mask	ct	5	5	1	Male	38	Normal	North Carolina	8	10	9	10
1167	59	11A	6.963	3	9	13	fabric2	ct	5	5	1	Male	38	Normal	North Carolina	8	10	9	10
1168	59	11A	12.975	19	3	3	fabric1	jt	5	0	0	Male	38	Normal	North Carolina	8	10	9	10
1169	59	11A	12.571	19	1	3	no_mask	jt	5	1	0.2	Male	38	Normal	North Carolina	8	10	9	10
1170	59	11A	7.336	19	8	3	fabric1	ct	5	0	0	Male	38	Normal	North Carolina	8	10	9	10
1171	59	11A	10.653	3	7	13	dispose	ct	6	6	1	Male	38	Normal	North Carolina	8	10	9	10
1172	59	11A	7.284	3	5	13	n95mask	jt	6	6	1	Male	38	Normal	North Carolina	8	10	9	10
1173	59	11A	7.34	3	2	13	dispose	jt	5	5	1	Male	38	Normal	North Carolina	8	10	9	10
1174	59	11A	5.973	3	1	13	no_mask	jt	5	5	1	Male	38	Normal	North Carolina	8	10	9	10
1175	59	11A	9.303	19	7	3	dispose	ct	5	5	1	Male	38	Normal	North Carolina	8	10	9	10
1176	59	11A	11.315	19	6	3	no_mask	ct	4	3	0.75	Male	38	Normal	North Carolina	8	10	9	10
1177	59	11A	10.029	19	10	3	n95mask	ct	6	3	0.5	Male	38	Normal	North Carolina	8	10	9	10
1178	59	11A	16.453	19	9	3	fabric2	ct	5	0	0	Male	38	Normal	North Carolina	8	10	9	10
1179	59	11A	8.07	19	2	3	dispose	jt	5	3	0.6	Male	38	Normal	North Carolina	8	10	9	10
1180	59	11A	6.848	3	3	13	fabric1	jt	6	6	1	Male	38	Normal	North Carolina	8	10	9	10
1181	60	4A	7.018	19	10	13	fabric1	jt	6	3	0.5	Male	28	Normal	Texas	3	2	6	6
1182	60	4A	5.539	19	9	13	dispose	jt	5	5	1	Male	28	Normal	Texas	3	2	6	6
1183	60	4A	7.057	19	1	13	fabric2	jt	5	2	0.4	Male	28	Normal	Texas	3	2	6	6
1184	60	4A	7.039	19	4	13	dispose	ct	7	7	1	Male	28	Normal	Texas	3	2	6	6
1185	60	4A	7.96	3	4	3	dispose	ct	5	2	0.4	Male	28	Normal	Texas	3	2	6	6
1186	60	4A	5.691	19	2	13	n95mask	jt	5	2	0.4	Male	28	Normal	Texas	3	2	6	6
1187	60	4A	7.708	3	1	3	fabric2	jt	5	0	0	Male	28	Normal	Texas	3	2	6	6
1188	60	4A	40.21	3	9	3	dispose	jt	5	0	0	Male	28	Normal	Texas	3	2	6	6
1189	60	4A	7.992	3	10	3	fabric1	jt	5	1	0.2	Male	28	Normal	Texas	3	2	6	6
1190	60	4A	24.667	3	6	3	fabric2	ct	7	0	0	Male	28	Normal	Texas	3	2	6	6
1191	60	4A	36.06	3	2	3	n95mask	jt	5	0	0	Male	28	Normal	Texas	3	2	6	6
1192	60	4A	14.257	19	3	13	no_mask	ct	5	4	0.8	Male	28	Normal	Texas	3	2	6	6
1193	60	4A	10.267	3	8	3	no_mask	jt	7	4	0.571428571	Male	28	Normal	Texas	3	2	6	6
1194	60	4A	52.427	3	3	3	no_mask	ct	6	2	0.333333333	Male	28	Normal	Texas	3	2	6	6
1195	60	4A	5.538	19	6	13	fabric2	ct	4	4	1	Male	28	Normal	Texas	3	2	6	6
1196	60	4A	7.436	19	8	13	no_mask	jt	5	5	1	Male	28	Normal	Texas	3	2	6	6
1197	60	4A	6.593	19	7	13	n95mask	ct	5	5	1	Male	28	Normal	Texas	3	2	6	6
1198	60	4A	7.21	19	5	13	fabric1	ct	5	4	0.8	Male	28	Normal	Texas	3	2	6	6
1199	60	4A	8.966	3	7	3	n95mask	ct	6	1	0.166666667	Male	28	Normal	Texas	3	2	6	6
1200	60	4A	13.71	3	5	3	fabric1	ct	6	1	0.166666667	Male	28	Normal	Texas	3	2	6	6
1201	61	4A	7.897	19	10	13	fabric1	jt	6	6	1	Male	27	Normal	Georgia	6	9	7	9
1202	61	4A	13.947	3	6	3	fabric2	ct	7	2	0.285714286	Male	27	Normal	Georgia	6	9	7	9
1203	61	4A	6.88	19	6	13	fabric2	ct	4	4	1	Male	27	Normal	Georgia	6	9	7	9
1204	61	4A	7.809	19	3	13	no_mask	ct	5	5	1	Male	27	Normal	Georgia	6	9	7	9
1205	61	4A	13.369	3	7	3	n95mask	ct	6	2	0.333333333	Male	27	Normal	Georgia	6	9	7	9
1206	61	4A	11.577	3	10	3	fabric1	jt	5	1	0.2	Male	27	Normal	Georgia	6	9	7	9
1207	61	4A	13.749	3	9	3	dispose	jt	5	1	0.2	Male	27	Normal	Georgia	6	9	7	9
1208	61	4A	13.761	3	2	3	n95mask	jt	5	0	0	Male	27	Normal	Georgia	6	9	7	9
1209	61	4A	8.178	19	4	13	dispose	ct	7	7	1	Male	27	Normal	Georgia	6	9	7	9
1210	61	4A	7.347	19	1	13	fabric2	jt	5	5	1	Male	27	Normal	Georgia	6	9	7	9
1211	61	4A	6.567	19	9	13	dispose	jt	5	5	1	Male	27	Normal	Georgia	6	9	7	9
1212	61	4A	11.379	3	4	3	dispose	ct	5	4	0.8	Male	27	Normal	Georgia	6	9	7	9
1213	61	4A	12.193	19	5	13	fabric1	ct	5	5	1	Male	27	Normal	Georgia	6	9	7	9
1214	61	4A	10.314	19	2	13	n95mask	jt	5	3	0.6	Male	27	Normal	Georgia	6	9	7	9
1215	61	4A	10.863	3	8	3	no_mask	jt	7	0	0	Male	27	Normal	Georgia	6	9	7	9
1216	61	4A	13.661	3	1	3	fabric2	jt	5	1	0.2	Male	27	Normal	Georgia	6	9	7	9
1217	61	4A	8.343	19	8	13	no_mask	jt	5	5	1	Male	27	Normal	Georgia	6	9	7	9
1218	61	4A	7.864	19	7	13	n95mask	ct	5	5	1	Male	27	Normal	Georgia	6	9	7	9
1219	61	4A	8.114	3	5	3	fabric1	ct	6	0	0	Male	27	Normal	Georgia	6	9	7	9
1220	61	4A	14.364	3	3	3	no_mask	ct	6	3	0.5	Male	27	Normal	Georgia	6	9	7	9
1221	62	4A	8.49	19	7	13	n95mask	ct	5	5	1	Male	25	Normal	Kansas	8	10	8	10
1222	62	4A	7.066	19	8	13	no_mask	jt	5	5	1	Male	25	Normal	Kansas	8	10	8	10
1223	62	4A	7.156	3	3	3	no_mask	ct	6	1	0.166666667	Male	25	Normal	Kansas	8	10	8	10
1224	62	4A	8.433	19	4	13	dispose	ct	7	7	1	Male	25	Normal	Kansas	8	10	8	10
1225	62	4A	8.099	19	10	13	fabric1	jt	6	5	0.833333333	Male	25	Normal	Kansas	8	10	8	10
1226	62	4A	7.845	19	1	13	fabric2	jt	5	5	1	Male	25	Normal	Kansas	8	10	8	10
1227	62	4A	8.365	3	4	3	dispose	ct	5	5	1	Male	25	Normal	Kansas	8	10	8	10
1228	62	4A	9.138	19	2	13	n95mask	jt	5	3	0.6	Male	25	Normal	Kansas	8	10	8	10
1229	62	4A	8.824	3	10	3	fabric1	jt	5	1	0.2	Male	25	Normal	Kansas	8	10	8	10
1230	62	4A	8.699	3	9	3	dispose	jt	5	0	0	Male	25	Normal	Kansas	8	10	8	10
1231	62	4A	10.846	19	9	13	dispose	jt	5	5	1	Male	25	Normal	Kansas	8	10	8	10
1232	62	4A	8.477	19	5	13	fabric1	ct	5	5	1	Male	25	Normal	Kansas	8	10	8	10
1233	62	4A	6.533	19	6	13	fabric2	ct	4	4	1	Male	25	Normal	Kansas	8	10	8	10
1234	62	4A	8.821	3	1	3	fabric2	jt	5	0	0	Male	25	Normal	Kansas	8	10	8	10
1235	62	4A	10.056	3	8	3	no_mask	jt	7	0	0	Male	25	Normal	Kansas	8	10	8	10
1236	62	4A	7.634	3	5	3	fabric1	ct	6	2	0.333333333	Male	25	Normal	Kansas	8	10	8	10
1237	62	4A	7.732	19	3	13	no_mask	ct	5	5	1	Male	25	Normal	Kansas	8	10	8	10
1238	62	4A	10.656	3	6	3	fabric2	ct	7	1	0.142857143	Male	25	Normal	Kansas	8	10	8	10
1239	62	4A	5.949	3	7	3	n95mask	ct	6	0	0	Male	25	Normal	Kansas	8	10	8	10
1240	62	4A	8.647	3	2	3	n95mask	jt	5	0	0	Male	25	Normal	Kansas	8	10	8	10
1241	63	4A	12.304	3	1	3	fabric2	jt	5	0	0	Male	35	Normal	Alaska	3	4	8	9
1242	63	4A	10.115	3	5	3	fabric1	ct	6	5	0.833333333	Male	35	Normal	Alaska	3	4	8	9
1243	63	4A	5.161	19	6	13	fabric2	ct	4	4	1	Male	35	Normal	Alaska	3	4	8	9
1244	63	4A	6.945	19	9	13	dispose	jt	5	5	1	Male	35	Normal	Alaska	3	4	8	9
1245	63	4A	5.037	19	7	13	n95mask	ct	5	5	1	Male	35	Normal	Alaska	3	4	8	9
1246	63	4A	8.129	3	7	3	n95mask	ct	6	5	0.833333333	Male	35	Normal	Alaska	3	4	8	9
1247	63	4A	6.905	3	3	3	no_mask	ct	6	5	0.833333333	Male	35	Normal	Alaska	3	4	8	9
1248	63	4A	7.111	19	3	13	no_mask	ct	5	5	1	Male	35	Normal	Alaska	3	4	8	9
1249	63	4A	7.054	3	9	3	dispose	jt	5	0	0	Male	35	Normal	Alaska	3	4	8	9
1250	63	4A	19.524	3	8	3	no_mask	jt	7	3	0.428571429	Male	35	Normal	Alaska	3	4	8	9
1251	63	4A	7.069	19	1	13	fabric2	jt	5	5	1	Male	35	Normal	Alaska	3	4	8	9
1252	63	4A	6.571	19	4	13	dispose	ct	7	7	1	Male	35	Normal	Alaska	3	4	8	9
1253	63	4A	7.146	19	2	13	n95mask	jt	5	5	1	Male	35	Normal	Alaska	3	4	8	9
1254	63	4A	20.218	3	2	3	n95mask	jt	5	0	0	Male	35	Normal	Alaska	3	4	8	9
1255	63	4A	8.404	3	10	3	fabric1	jt	5	3	0.6	Male	35	Normal	Alaska	3	4	8	9
1256	63	4A	5.635	19	10	13	fabric1	jt	6	6	1	Male	35	Normal	Alaska	3	4	8	9
1257	63	4A	6	3	6	3	fabric2	ct	7	7	1	Male	35	Normal	Alaska	3	4	8	9
1258	63	4A	5.154	3	4	3	dispose	ct	5	4	0.8	Male	35	Normal	Alaska	3	4	8	9
1259	63	4A	6.584	19	8	13	no_mask	jt	5	5	1	Male	35	Normal	Alaska	3	4	8	9
1260	63	4A	5.16	19	5	13	fabric1	ct	5	4	0.8	Male	35	Normal	Alaska	3	4	8	9
1261	64	4B	8.546	3	1	3	fabric2	jt	5	0	0	Female	24	Normal	New York	7	10	6	10
1262	64	4B	17.371	19	4	13	dispose	ct	7	0	0	Female	24	Normal	New York	7	10	6	10
1263	64	4B	8.388	3	2	3	n95mask	jt	5	0	0	Female	24	Normal	New York	7	10	6	10
1264	64	4B	10.8	3	9	3	dispose	jt	5	0	0	Female	24	Normal	New York	7	10	6	10
1265	64	4B	347	3	4	3	dispose	ct	5	2	0.4	Female	24	Normal	New York	7	10	6	10
1266	64	4B	10.837	3	10	3	fabric1	jt	5	1	0.2	Female	24	Normal	New York	7	10	6	10
1267	64	4B	16.101	19	1	13	fabric2	jt	5	5	1	Female	24	Normal	New York	7	10	6	10
1268	64	4B	16.65	19	8	13	no_mask	jt	5	4	0.8	Female	24	Normal	New York	7	10	6	10
1269	64	4B	7.602	19	9	13	dispose	jt	5	5	1	Female	24	Normal	New York	7	10	6	10
1270	64	4B	12.202	3	5	3	fabric1	ct	6	1	0.166666667	Female	24	Normal	New York	7	10	6	10
1271	64	4B	6.901	3	6	3	fabric2	ct	7	5	0.714285714	Female	24	Normal	New York	7	10	6	10
1272	64	4B	8.186	3	8	3	no_mask	jt	7	0	0	Female	24	Normal	New York	7	10	6	10
1273	64	4B	16.471	19	3	13	no_mask	ct	5	4	0.8	Female	24	Normal	New York	7	10	6	10
1274	64	4B	10.9	19	7	13	n95mask	ct	5	5	1	Female	24	Normal	New York	7	10	6	10
1275	64	4B	17.349	19	6	13	fabric2	ct	4	4	1	Female	24	Normal	New York	7	10	6	10
1276	64	4B	13.263	19	2	13	n95mask	jt	5	1	0.2	Female	24	Normal	New York	7	10	6	10
1277	64	4B	11.801	3	7	3	n95mask	ct	6	2	0.333333333	Female	24	Normal	New York	7	10	6	10
1278	64	4B	9.601	3	3	3	no_mask	ct	6	2	0.333333333	Female	24	Normal	New York	7	10	6	10
1279	64	4B	14.4	19	10	13	fabric1	jt	6	5	0.833333333	Female	24	Normal	New York	7	10	6	10
1280	64	4B	11.701	19	5	13	fabric1	ct	5	4	0.8	Female	24	Normal	New York	7	10	6	10
1281	65	4B	6.954	19	3	13	no_mask	ct	5	5	1	Male	38	Normal	North Carolina	9	10	9	10
1282	65	4B	13.942	3	2	3	n95mask	jt	5	0	0	Male	38	Normal	North Carolina	9	10	9	10
1283	65	4B	15.797	3	1	3	fabric2	jt	5	4	0.8	Male	38	Normal	North Carolina	9	10	9	10
1284	65	4B	6.934	3	8	3	no_mask	jt	7	4	0.571428571	Male	38	Normal	North Carolina	9	10	9	10
1285	65	4B	8.172	3	6	3	fabric2	ct	7	2	0.285714286	Male	38	Normal	North Carolina	9	10	9	10
1286	65	4B	8.237	3	10	3	fabric1	jt	5	4	0.8	Male	38	Normal	North Carolina	9	10	9	10
1287	65	4B	5.964	3	9	3	dispose	jt	5	3	0.6	Male	38	Normal	North Carolina	9	10	9	10
1288	65	4B	15.639	19	10	13	fabric1	jt	6	6	1	Male	38	Normal	North Carolina	9	10	9	10
1289	65	4B	5.636	19	6	13	fabric2	ct	4	4	1	Male	38	Normal	North Carolina	9	10	9	10
1290	65	4B	7.538	3	3	3	no_mask	ct	6	6	1	Male	38	Normal	North Carolina	9	10	9	10
1291	65	4B	6.62	19	7	13	n95mask	ct	5	5	1	Male	38	Normal	North Carolina	9	10	9	10
1292	65	4B	6.753	3	5	3	fabric1	ct	6	6	1	Male	38	Normal	North Carolina	9	10	9	10
1293	65	4B	4.684	19	1	13	fabric2	jt	5	5	1	Male	38	Normal	North Carolina	9	10	9	10
1294	65	4B	10.471	19	4	13	dispose	ct	7	7	1	Male	38	Normal	North Carolina	9	10	9	10
1295	65	4B	5.74	3	4	3	dispose	ct	5	5	1	Male	38	Normal	North Carolina	9	10	9	10
1296	65	4B	10.02	3	7	3	n95mask	ct	6	6	1	Male	38	Normal	North Carolina	9	10	9	10
1297	65	4B	9.756	19	9	13	dispose	jt	5	5	1	Male	38	Normal	North Carolina	9	10	9	10
1298	65	4B	9.358	19	5	13	fabric1	ct	5	5	1	Male	38	Normal	North Carolina	9	10	9	10
1299	65	4B	5.248	19	2	13	n95mask	jt	5	5	1	Male	38	Normal	North Carolina	9	10	9	10
1300	65	4B	8.367	19	8	13	no_mask	jt	5	5	1	Male	38	Normal	North Carolina	9	10	9	10
1301	66	4B	6.475	19	9	13	dispose	jt	5	5	1	Male	26	Normal	Maryland	7	3	7	3
1302	66	4B	7.135	19	7	13	n95mask	ct	5	5	1	Male	26	Normal	Maryland	7	3	7	3
1303	66	4B	7.03	3	7	3	n95mask	ct	6	5	0.833333333	Male	26	Normal	Maryland	7	3	7	3
1304	66	4B	6.542	3	1	3	fabric2	jt	5	5	1	Male	26	Normal	Maryland	7	3	7	3
1305	66	4B	5.116	19	8	13	no_mask	jt	5	5	1	Male	26	Normal	Maryland	7	3	7	3
1306	66	4B	5.184	19	5	13	fabric1	ct	5	5	1	Male	26	Normal	Maryland	7	3	7	3
1307	66	4B	6.948	19	1	13	fabric2	jt	5	5	1	Male	26	Normal	Maryland	7	3	7	3
1308	66	4B	4.205	19	6	13	fabric2	ct	4	4	1	Male	26	Normal	Maryland	7	3	7	3
1309	66	4B	6.27	3	2	3	n95mask	jt	5	0	0	Male	26	Normal	Maryland	7	3	7	3
1310	66	4B	5.491	19	4	13	dispose	ct	7	6	0.857142857	Male	26	Normal	Maryland	7	3	7	3
1311	66	4B	5.841	3	5	3	fabric1	ct	6	6	1	Male	26	Normal	Maryland	7	3	7	3
1312	66	4B	8.297	3	4	3	dispose	ct	5	4	0.8	Male	26	Normal	Maryland	7	3	7	3
1313	66	4B	5.727	3	8	3	no_mask	jt	7	4	0.571428571	Male	26	Normal	Maryland	7	3	7	3
1314	66	4B	6.461	3	9	3	dispose	jt	5	2	0.4	Male	26	Normal	Maryland	7	3	7	3
1315	66	4B	6.123	3	6	3	fabric2	ct	7	7	1	Male	26	Normal	Maryland	7	3	7	3
1316	66	4B	6.005	19	3	13	no_mask	ct	5	5	1	Male	26	Normal	Maryland	7	3	7	3
1317	66	4B	6.109	3	10	3	fabric1	jt	5	3	0.6	Male	26	Normal	Maryland	7	3	7	3
1318	66	4B	5.304	19	2	13	n95mask	jt	5	5	1	Male	26	Normal	Maryland	7	3	7	3
1319	66	4B	6.708	3	3	3	no_mask	ct	6	5	0.833333333	Male	26	Normal	Maryland	7	3	7	3
1320	66	4B	9.846	19	10	13	fabric1	jt	6	6	1	Male	26	Normal	Maryland	7	3	7	3
1321	67	4B	10.441	3	8	3	no_mask	jt	7	4	0.571428571	Male	34	Normal	Maryland	5	5	7	6
1322	67	4B	9.333	19	3	13	no_mask	ct	5	5	1	Male	34	Normal	Maryland	5	5	7	6
1323	67	4B	7.532	19	6	13	fabric2	ct	4	4	1	Male	34	Normal	Maryland	5	5	7	6
1324	67	4B	11.144	19	1	13	fabric2	jt	5	5	1	Male	34	Normal	Maryland	5	5	7	6
1325	67	4B	10.4	3	5	3	fabric1	ct	6	6	1	Male	34	Normal	Maryland	5	5	7	6
1326	67	4B	16.433	3	4	3	dispose	ct	5	5	1	Male	34	Normal	Maryland	5	5	7	6
1327	67	4B	9.682	19	10	13	fabric1	jt	6	6	1	Male	34	Normal	Maryland	5	5	7	6
1328	67	4B	9.726	3	10	3	fabric1	jt	5	1	0.2	Male	34	Normal	Maryland	5	5	7	6
1329	67	4B	13.559	3	2	3	n95mask	jt	5	0	0	Male	34	Normal	Maryland	5	5	7	6
1330	67	4B	8.989	19	5	13	fabric1	ct	5	5	1	Male	34	Normal	Maryland	5	5	7	6
1331	67	4B	15.378	3	7	3	n95mask	ct	6	5	0.833333333	Male	34	Normal	Maryland	5	5	7	6
1332	67	4B	10.415	3	9	3	dispose	jt	5	3	0.6	Male	34	Normal	Maryland	5	5	7	6
1333	67	4B	7.45	19	2	13	n95mask	jt	5	5	1	Male	34	Normal	Maryland	5	5	7	6
1334	67	4B	8.193	19	9	13	dispose	jt	5	5	1	Male	34	Normal	Maryland	5	5	7	6
1335	67	4B	9.465	19	7	13	n95mask	ct	5	5	1	Male	34	Normal	Maryland	5	5	7	6
1336	67	4B	9.915	3	1	3	fabric2	jt	5	5	1	Male	34	Normal	Maryland	5	5	7	6
1337	67	4B	12.021	19	8	13	no_mask	jt	5	5	1	Male	34	Normal	Maryland	5	5	7	6
1338	67	4B	13.677	3	3	3	no_mask	ct	6	6	1	Male	34	Normal	Maryland	5	5	7	6
1339	67	4B	12.9	19	4	13	dispose	ct	7	7	1	Male	34	Normal	Maryland	5	5	7	6
1340	67	4B	16.144	3	6	3	fabric2	ct	7	4	0.571428571	Male	34	Normal	Maryland	5	5	7	6
1341	68	5A	7.568	19	2	13	no_mask	ct	5	5	1	Female	53	Normal	Pennsylvania	2	2	8	9
1342	68	5A	15.382	19	4	13	fabric1	ct	7	7	1	Female	53	Normal	Pennsylvania	2	2	8	9
1343	68	5A	10.546	3	4	3	fabric1	ct	5	5	1	Female	53	Normal	Pennsylvania	2	2	8	9
1344	68	5A	11.453	19	8	13	dispose	jt	5	5	1	Female	53	Normal	Pennsylvania	2	2	8	9
1345	68	5A	9.752	3	1	3	n95mask	jt	5	4	0.8	Female	53	Normal	Pennsylvania	2	2	8	9
1346	68	5A	9.675	19	7	13	no_mask	jt	5	5	1	Female	53	Normal	Pennsylvania	2	2	8	9
1347	68	5A	11.925	3	2	3	no_mask	ct	5	1	0.2	Female	53	Normal	Pennsylvania	2	2	8	9
1348	68	5A	7.736	19	1	13	n95mask	jt	5	5	1	Female	53	Normal	Pennsylvania	2	2	8	9
1349	68	5A	11.988	3	5	3	fabric2	ct	6	3	0.5	Female	53	Normal	Pennsylvania	2	2	8	9
1350	68	5A	9.366	3	8	3	dispose	jt	7	6	0.857142857	Female	53	Normal	Pennsylvania	2	2	8	9
1351	68	5A	7.226	19	6	13	n95mask	ct	4	4	1	Female	53	Normal	Pennsylvania	2	2	8	9
1352	68	5A	16.6	19	5	13	fabric2	ct	5	5	1	Female	53	Normal	Pennsylvania	2	2	8	9
1353	68	5A	12.487	3	9	3	fabric1	jt	5	0	0	Female	53	Normal	Pennsylvania	2	2	8	9
1354	68	5A	9.8	3	3	3	dispose	ct	6	3	0.5	Female	53	Normal	Pennsylvania	2	2	8	9
1355	68	5A	22.168	3	7	3	no_mask	jt	6	1	0.166666667	Female	53	Normal	Pennsylvania	2	2	8	9
1356	68	5A	9.979	19	3	13	dispose	ct	5	5	1	Female	53	Normal	Pennsylvania	2	2	8	9
1357	68	5A	18.319	3	10	3	fabric2	jt	5	1	0.2	Female	53	Normal	Pennsylvania	2	2	8	9
1358	68	5A	7.572	19	9	13	fabric1	jt	5	4	0.8	Female	53	Normal	Pennsylvania	2	2	8	9
1359	68	5A	9.054	19	10	13	fabric2	jt	6	6	1	Female	53	Normal	Pennsylvania	2	2	8	9
1360	68	5A	8.802	3	6	3	n95mask	ct	7	1	0.142857143	Female	53	Normal	Pennsylvania	2	2	8	9
1361	69	5A	7.123	3	1	3	n95mask	jt	5	3	0.6	Female	33	Normal	Texas	5	10	8	10
1362	69	5A	6.879	3	8	3	dispose	jt	7	5	0.714285714	Female	33	Normal	Texas	5	10	8	10
1363	69	5A	12.203	3	7	3	no_mask	jt	6	1	0.166666667	Female	33	Normal	Texas	5	10	8	10
1364	69	5A	8.021	19	4	13	fabric1	ct	7	7	1	Female	33	Normal	Texas	5	10	8	10
1365	69	5A	8.13	3	2	3	no_mask	ct	5	5	1	Female	33	Normal	Texas	5	10	8	10
1366	69	5A	9.395	19	8	13	dispose	jt	5	5	1	Female	33	Normal	Texas	5	10	8	10
1367	69	5A	10.459	19	5	13	fabric2	ct	5	5	1	Female	33	Normal	Texas	5	10	8	10
1368	69	5A	12.935	19	9	13	fabric1	jt	5	5	1	Female	33	Normal	Texas	5	10	8	10
1369	69	5A	16.432	3	6	3	n95mask	ct	7	2	0.285714286	Female	33	Normal	Texas	5	10	8	10
1370	69	5A	7.044	19	2	13	no_mask	ct	5	5	1	Female	33	Normal	Texas	5	10	8	10
1371	69	5A	7.303	19	7	13	no_mask	jt	5	5	1	Female	33	Normal	Texas	5	10	8	10
1372	69	5A	11.768	3	5	3	fabric2	ct	6	0	0	Female	33	Normal	Texas	5	10	8	10
1373	69	5A	10.832	3	3	3	dispose	ct	6	1	0.166666667	Female	33	Normal	Texas	5	10	8	10
1374	69	5A	12.324	19	3	13	dispose	ct	5	5	1	Female	33	Normal	Texas	5	10	8	10
1375	69	5A	5.778	19	6	13	n95mask	ct	4	4	1	Female	33	Normal	Texas	5	10	8	10
1376	69	5A	5.802	19	1	13	n95mask	jt	5	5	1	Female	33	Normal	Texas	5	10	8	10
1377	69	5A	8.249	3	4	3	fabric1	ct	5	0	0	Female	33	Normal	Texas	5	10	8	10
1378	69	5A	11.166	3	10	3	fabric2	jt	5	1	0.2	Female	33	Normal	Texas	5	10	8	10
1379	69	5A	6.07	19	10	13	fabric2	jt	6	6	1	Female	33	Normal	Texas	5	10	8	10
1380	69	5A	9.261	3	9	3	fabric1	jt	5	0	0	Female	33	Normal	Texas	5	10	8	10
1381	70	5A	22.457	19	4	13	fabric1	ct	7	7	1	Female	34	Normal	Georgia	9	9	7	7
1382	70	5A	18.003	3	7	3	no_mask	jt	6	1	0.166666667	Female	34	Normal	Georgia	9	9	7	7
1383	70	5A	10.572	3	1	3	n95mask	jt	5	4	0.8	Female	34	Normal	Georgia	9	9	7	7
1384	70	5A	12.474	3	2	3	no_mask	ct	5	5	1	Female	34	Normal	Georgia	9	9	7	7
1385	70	5A	13.815	3	6	3	n95mask	ct	7	6	0.857142857	Female	34	Normal	Georgia	9	9	7	7
1386	70	5A	13.201	3	4	3	fabric1	ct	5	5	1	Female	34	Normal	Georgia	9	9	7	7
1387	70	5A	11.977	19	5	13	fabric2	ct	5	5	1	Female	34	Normal	Georgia	9	9	7	7
1388	70	5A	14.143	19	10	13	fabric2	jt	6	5	0.833333333	Female	34	Normal	Georgia	9	9	7	7
1389	70	5A	16.248	3	9	3	fabric1	jt	5	5	1	Female	34	Normal	Georgia	9	9	7	7
1390	70	5A	11.449	19	1	13	n95mask	jt	5	5	1	Female	34	Normal	Georgia	9	9	7	7
1391	70	5A	13.076	3	3	3	dispose	ct	6	6	1	Female	34	Normal	Georgia	9	9	7	7
1392	70	5A	15.708	3	5	3	fabric2	ct	6	3	0.5	Female	34	Normal	Georgia	9	9	7	7
1393	70	5A	11.236	19	8	13	dispose	jt	5	5	1	Female	34	Normal	Georgia	9	9	7	7
1394	70	5A	19.051	3	10	3	fabric2	jt	5	1	0.2	Female	34	Normal	Georgia	9	9	7	7
1395	70	5A	15.235	3	8	3	dispose	jt	7	6	0.857142857	Female	34	Normal	Georgia	9	9	7	7
1396	70	5A	9.526	19	6	13	n95mask	ct	4	4	1	Female	34	Normal	Georgia	9	9	7	7
1397	70	5A	11.877	19	9	13	fabric1	jt	5	5	1	Female	34	Normal	Georgia	9	9	7	7
1398	70	5A	13.2	19	7	13	no_mask	jt	5	5	1	Female	34	Normal	Georgia	9	9	7	7
1399	70	5A	10.648	19	2	13	no_mask	ct	5	5	1	Female	34	Normal	Georgia	9	9	7	7
1400	70	5A	13.651	19	3	13	dispose	ct	5	5	1	Female	34	Normal	Georgia	9	9	7	7
1401	71	5A	37.554	3	9	3	fabric1	jt	5	0	0	Male	32	Normal	Illinois	10	10	10	10
1402	71	5A	21.068	19	6	13	n95mask	ct	4	4	1	Male	32	Normal	Illinois	10	10	10	10
1403	71	5A	13.429	3	3	3	dispose	ct	6	1	0.166666667	Male	32	Normal	Illinois	10	10	10	10
1404	71	5A	12.687	19	7	13	no_mask	jt	5	5	1	Male	32	Normal	Illinois	10	10	10	10
1405	71	5A	12.163	19	8	13	dispose	jt	5	5	1	Male	32	Normal	Illinois	10	10	10	10
1406	71	5A	11.963	19	1	13	n95mask	jt	5	5	1	Male	32	Normal	Illinois	10	10	10	10
1407	71	5A	11.579	3	2	3	no_mask	ct	5	0	0	Male	32	Normal	Illinois	10	10	10	10
1408	71	5A	15.569	3	5	3	fabric2	ct	6	0	0	Male	32	Normal	Illinois	10	10	10	10
1409	71	5A	13.871	3	8	3	dispose	jt	7	2	0.285714286	Male	32	Normal	Illinois	10	10	10	10
1410	71	5A	10.307	3	10	3	fabric2	jt	5	0	0	Male	32	Normal	Illinois	10	10	10	10
1411	71	5A	21.22	3	1	3	n95mask	jt	5	0	0	Male	32	Normal	Illinois	10	10	10	10
1412	71	5A	17.797	19	5	13	fabric2	ct	5	5	1	Male	32	Normal	Illinois	10	10	10	10
1413	71	5A	19.466	3	6	3	n95mask	ct	7	0	0	Male	32	Normal	Illinois	10	10	10	10
1414	71	5A	12.295	19	10	13	fabric2	jt	6	6	1	Male	32	Normal	Illinois	10	10	10	10
1415	71	5A	10.332	19	2	13	no_mask	ct	5	5	1	Male	32	Normal	Illinois	10	10	10	10
1416	71	5A	16.115	3	7	3	no_mask	jt	6	2	0.333333333	Male	32	Normal	Illinois	10	10	10	10
1417	71	5A	16.279	19	4	13	fabric1	ct	7	6	0.857142857	Male	32	Normal	Illinois	10	10	10	10
1418	71	5A	14.031	19	3	13	dispose	ct	5	5	1	Male	32	Normal	Illinois	10	10	10	10
1419	71	5A	30.461	19	9	13	fabric1	jt	5	5	1	Male	32	Normal	Illinois	10	10	10	10
1420	71	5A	18.035	3	4	3	fabric1	ct	5	1	0.2	Male	32	Normal	Illinois	10	10	10	10
1421	72	5B	21.112	3	7	3	no_mask	jt	6	1	0.166666667	Male	31	Normal	California	5	5	5	5
1422	72	5B	8.525	3	1	3	n95mask	jt	5	4	0.8	Male	31	Normal	California	5	5	5	5
1423	72	5B	16.568	3	6	3	n95mask	ct	7	5	0.714285714	Male	31	Normal	California	5	5	5	5
1424	72	5B	6.397	19	6	13	n95mask	ct	4	4	1	Male	31	Normal	California	5	5	5	5
1425	72	5B	9.316	19	1	13	n95mask	jt	5	5	1	Male	31	Normal	California	5	5	5	5
1426	72	5B	19.286	3	5	3	fabric2	ct	6	5	0.833333333	Male	31	Normal	California	5	5	5	5
1427	72	5B	9.531	19	4	13	fabric1	ct	7	7	1	Male	31	Normal	California	5	5	5	5
1428	72	5B	8.389	19	7	13	no_mask	jt	5	5	1	Male	31	Normal	California	5	5	5	5
1429	72	5B	11.095	3	3	3	dispose	ct	6	4	0.666666667	Male	31	Normal	California	5	5	5	5
1430	72	5B	8.056	3	8	3	dispose	jt	7	7	1	Male	31	Normal	California	5	5	5	5
1431	72	5B	7.565	19	2	13	no_mask	ct	5	5	1	Male	31	Normal	California	5	5	5	5
1432	72	5B	8.04	19	10	13	fabric2	jt	6	6	1	Male	31	Normal	California	5	5	5	5
1433	72	5B	9.787	19	3	13	dispose	ct	5	5	1	Male	31	Normal	California	5	5	5	5
1434	72	5B	8.602	3	2	3	no_mask	ct	5	5	1	Male	31	Normal	California	5	5	5	5
1435	72	5B	24.242	3	10	3	fabric2	jt	5	0	0	Male	31	Normal	California	5	5	5	5
1436	72	5B	7.234	19	9	13	fabric1	jt	5	5	1	Male	31	Normal	California	5	5	5	5
1437	72	5B	8.286	19	5	13	fabric2	ct	5	5	1	Male	31	Normal	California	5	5	5	5
1438	72	5B	8.214	19	8	13	dispose	jt	5	5	1	Male	31	Normal	California	5	5	5	5
1439	72	5B	12.159	3	9	3	fabric1	jt	5	5	1	Male	31	Normal	California	5	5	5	5
1440	72	5B	7.839	3	4	3	fabric1	ct	5	5	1	Male	31	Normal	California	5	5	5	5
1441	73	5B	8.577	19	8	13	dispose	jt	5	5	1	Female	26	Normal	Kentucky	5	7	7	9
1442	73	5B	6.547	19	1	13	n95mask	jt	5	5	1	Female	26	Normal	Kentucky	5	7	7	9
1443	73	5B	5.617	3	4	3	fabric1	ct	5	5	1	Female	26	Normal	Kentucky	5	7	7	9
1444	73	5B	5.371	19	2	13	no_mask	ct	5	5	1	Female	26	Normal	Kentucky	5	7	7	9
1445	73	5B	6.167	3	2	3	no_mask	ct	5	5	1	Female	26	Normal	Kentucky	5	7	7	9
1446	73	5B	14.084	3	7	3	no_mask	jt	6	4	0.666666667	Female	26	Normal	Kentucky	5	7	7	9
1447	73	5B	5.558	3	1	3	n95mask	jt	5	4	0.8	Female	26	Normal	Kentucky	5	7	7	9
1448	73	5B	6.23	19	3	13	dispose	ct	5	5	1	Female	26	Normal	Kentucky	5	7	7	9
1449	73	5B	5.557	3	5	3	fabric2	ct	6	6	1	Female	26	Normal	Kentucky	5	7	7	9
1450	73	5B	9.3	3	8	3	dispose	jt	7	4	0.571428571	Female	26	Normal	Kentucky	5	7	7	9
1451	73	5B	9.416	19	7	13	no_mask	jt	5	5	1	Female	26	Normal	Kentucky	5	7	7	9
1452	73	5B	7.442	3	3	3	dispose	ct	6	6	1	Female	26	Normal	Kentucky	5	7	7	9
1453	73	5B	16.048	3	6	3	n95mask	ct	7	3	0.428571429	Female	26	Normal	Kentucky	5	7	7	9
1454	73	5B	9.875	19	5	13	fabric2	ct	5	5	1	Female	26	Normal	Kentucky	5	7	7	9
1455	73	5B	5.832	19	9	13	fabric1	jt	5	5	1	Female	26	Normal	Kentucky	5	7	7	9
1456	73	5B	13.232	3	10	3	fabric2	jt	5	1	0.2	Female	26	Normal	Kentucky	5	7	7	9
1457	73	5B	7.97	3	9	3	fabric1	jt	5	5	1	Female	26	Normal	Kentucky	5	7	7	9
1458	73	5B	5.951	19	6	13	n95mask	ct	4	4	1	Female	26	Normal	Kentucky	5	7	7	9
1459	73	5B	6.16	19	10	13	fabric2	jt	6	6	1	Female	26	Normal	Kentucky	5	7	7	9
1460	73	5B	8.281	19	4	13	fabric1	ct	7	7	1	Female	26	Normal	Kentucky	5	7	7	9
1461	74	11B	27.778	19	1	3	no_mask	jt	5	1	0.2	Male	37	Normal	Colorado	2	10	8	10
1462	74	11B	8.118	19	6	3	no_mask	ct	4	4	1	Male	37	Normal	Colorado	2	10	8	10
1463	74	11B	8.993	3	8	13	fabric1	ct	7	7	1	Male	37	Normal	Colorado	2	10	8	10
1464	74	11B	8.744	3	10	13	n95mask	ct	5	5	1	Male	37	Normal	Colorado	2	10	8	10
1465	74	11B	10.523	3	6	13	no_mask	ct	7	7	1	Male	37	Normal	Colorado	2	10	8	10
1466	74	11B	10.851	19	4	3	fabric2	jt	7	6	0.857142857	Male	37	Normal	Colorado	2	10	8	10
1467	74	11B	10.769	3	2	13	dispose	jt	5	5	1	Male	37	Normal	Colorado	2	10	8	10
1468	74	11B	25.767	19	10	3	n95mask	ct	6	2	0.333333333	Male	37	Normal	Colorado	2	10	8	10
1469	74	11B	15.027	19	3	3	fabric1	jt	5	1	0.2	Male	37	Normal	Colorado	2	10	8	10
1470	74	11B	12.197	19	5	3	n95mask	jt	5	5	1	Male	37	Normal	Colorado	2	10	8	10
1471	74	11B	10.092	3	1	13	no_mask	jt	5	5	1	Male	37	Normal	Colorado	2	10	8	10
1472	74	11B	10.759	19	7	3	dispose	ct	5	5	1	Male	37	Normal	Colorado	2	10	8	10
1473	74	11B	12.967	19	9	3	fabric2	ct	5	1	0.2	Male	37	Normal	Colorado	2	10	8	10
1474	74	11B	12.329	19	8	3	fabric1	ct	5	0	0	Male	37	Normal	Colorado	2	10	8	10
1475	74	11B	8.869	3	4	13	fabric2	jt	5	5	1	Male	37	Normal	Colorado	2	10	8	10
1476	74	11B	11.523	3	5	13	n95mask	jt	6	6	1	Male	37	Normal	Colorado	2	10	8	10
1477	74	11B	12.484	19	2	3	dispose	jt	5	3	0.6	Male	37	Normal	Colorado	2	10	8	10
1478	74	11B	11.657	3	7	13	dispose	ct	6	6	1	Male	37	Normal	Colorado	2	10	8	10
1479	74	11B	17.072	3	3	13	fabric1	jt	6	6	1	Male	37	Normal	Colorado	2	10	8	10
1480	74	11B	9.047	3	9	13	fabric2	ct	5	5	1	Male	37	Normal	Colorado	2	10	8	10
1481	75	5B	5.567	3	10	3	fabric2	jt	5	0	0	Male	34	Normal	Utah	7	7	7	7
1482	75	5B	6.401	3	8	3	dispose	jt	7	7	1	Male	34	Normal	Utah	7	7	7	7
1483	75	5B	14.6	19	7	13	no_mask	jt	5	5	1	Male	34	Normal	Utah	7	7	7	7
1484	75	5B	6.86	3	5	3	fabric2	ct	6	5	0.833333333	Male	34	Normal	Utah	7	7	7	7
1485	75	5B	6.355	19	4	13	fabric1	ct	7	7	1	Male	34	Normal	Utah	7	7	7	7
1486	75	5B	5.46	19	1	13	n95mask	jt	5	5	1	Male	34	Normal	Utah	7	7	7	7
1487	75	5B	8.778	3	9	3	fabric1	jt	5	2	0.4	Male	34	Normal	Utah	7	7	7	7
1488	75	5B	4.129	19	6	13	n95mask	ct	4	4	1	Male	34	Normal	Utah	7	7	7	7
1489	75	5B	8.193	3	6	3	n95mask	ct	7	1	0.142857143	Male	34	Normal	Utah	7	7	7	7
1490	75	5B	5.496	19	8	13	dispose	jt	5	5	1	Male	34	Normal	Utah	7	7	7	7
1491	75	5B	5.828	3	4	3	fabric1	ct	5	5	1	Male	34	Normal	Utah	7	7	7	7
1492	75	5B	5.788	19	3	13	dispose	ct	5	5	1	Male	34	Normal	Utah	7	7	7	7
1493	75	5B	7.431	19	5	13	fabric2	ct	5	5	1	Male	34	Normal	Utah	7	7	7	7
1494	75	5B	6.535	3	3	3	dispose	ct	6	6	1	Male	34	Normal	Utah	7	7	7	7
1495	75	5B	5.641	3	2	3	no_mask	ct	5	5	1	Male	34	Normal	Utah	7	7	7	7
1496	75	5B	9.209	19	10	13	fabric2	jt	6	5	0.833333333	Male	34	Normal	Utah	7	7	7	7
1497	75	5B	5.249	19	9	13	fabric1	jt	5	5	1	Male	34	Normal	Utah	7	7	7	7
1498	75	5B	4.982	3	7	3	no_mask	jt	6	2	0.333333333	Male	34	Normal	Utah	7	7	7	7
1499	75	5B	4.739	19	2	13	no_mask	ct	5	5	1	Male	34	Normal	Utah	7	7	7	7
1500	75	5B	5.119	3	1	3	n95mask	jt	5	4	0.8	Male	34	Normal	Utah	7	7	7	7
1501	76	6A	5.169	19	9	13	fabric2	jt	5	5	1	Male	42	Normal	Nebraska	8	9	8	9
1502	76	6A	4.844	19	5	13	n95mask	ct	5	5	1	Male	42	Normal	Nebraska	8	9	8	9
1503	76	6A	10.223	3	4	3	fabric2	ct	5	4	0.8	Male	42	Normal	Nebraska	8	9	8	9
1504	76	6A	6.435	3	6	3	no_mask	jt	7	7	1	Male	42	Normal	Nebraska	8	9	8	9
1505	76	6A	9.089	3	3	3	fabric1	ct	6	5	0.833333333	Male	42	Normal	Nebraska	8	9	8	9
1506	76	6A	8.508	3	9	3	fabric2	jt	5	0	0	Male	42	Normal	Nebraska	8	9	8	9
1507	76	6A	8.957	3	5	3	n95mask	ct	6	1	0.166666667	Male	42	Normal	Nebraska	8	9	8	9
1508	76	6A	8.023	19	8	13	fabric1	jt	5	5	1	Male	42	Normal	Nebraska	8	9	8	9
1509	76	6A	11.063	3	2	3	dispose	ct	5	0	0	Male	42	Normal	Nebraska	8	9	8	9
1510	76	6A	6.99	19	3	13	fabric1	ct	5	5	1	Male	42	Normal	Nebraska	8	9	8	9
1511	76	6A	6.508	3	7	3	dispose	jt	6	5	0.833333333	Male	42	Normal	Nebraska	8	9	8	9
1512	76	6A	5.678	19	10	13	n95mask	jt	6	6	1	Male	42	Normal	Nebraska	8	9	8	9
1513	76	6A	7.925	3	10	3	n95mask	jt	5	3	0.6	Male	42	Normal	Nebraska	8	9	8	9
1514	76	6A	4.979	19	1	13	no_mask	ct	5	5	1	Male	42	Normal	Nebraska	8	9	8	9
1515	76	6A	5.813	19	6	13	no_mask	jt	4	4	1	Male	42	Normal	Nebraska	8	9	8	9
1516	76	6A	5.377	19	4	13	fabric2	ct	7	7	1	Male	42	Normal	Nebraska	8	9	8	9
1517	76	6A	6.632	19	7	13	dispose	jt	5	5	1	Male	42	Normal	Nebraska	8	9	8	9
1518	76	6A	5.198	19	2	13	dispose	ct	5	5	1	Male	42	Normal	Nebraska	8	9	8	9
1519	76	6A	11.196	3	1	3	no_mask	ct	5	0	0	Male	42	Normal	Nebraska	8	9	8	9
1520	76	6A	6.024	3	8	3	fabric1	jt	7	5	0.714285714	Male	42	Normal	Nebraska	8	9	8	9
1521	77	6A	8.156	3	4	3	fabric2	ct	5	5	1	Male	36	Normal	Ohio	3	3	8	9
1522	77	6A	8.411	19	5	13	n95mask	ct	5	5	1	Male	36	Normal	Ohio	3	3	8	9
1523	77	6A	6.571	19	9	13	fabric2	jt	5	5	1	Male	36	Normal	Ohio	3	3	8	9
1524	77	6A	8.542	3	5	3	n95mask	ct	6	3	0.5	Male	36	Normal	Ohio	3	3	8	9
1525	77	6A	8.603	19	8	13	fabric1	jt	5	5	1	Male	36	Normal	Ohio	3	3	8	9
1526	77	6A	5.367	19	10	13	n95mask	jt	6	6	1	Male	36	Normal	Ohio	3	3	8	9
1527	77	6A	4.644	19	2	13	dispose	ct	5	5	1	Male	36	Normal	Ohio	3	3	8	9
1528	77	6A	12.308	3	10	3	n95mask	jt	5	1	0.2	Male	36	Normal	Ohio	3	3	8	9
1529	77	6A	6.763	19	7	13	dispose	jt	5	5	1	Male	36	Normal	Ohio	3	3	8	9
1530	77	6A	6.505	19	4	13	fabric2	ct	7	7	1	Male	36	Normal	Ohio	3	3	8	9
1531	77	6A	8.287	19	3	13	fabric1	ct	5	5	1	Male	36	Normal	Ohio	3	3	8	9
1532	77	6A	8.406	3	7	3	dispose	jt	6	5	0.833333333	Male	36	Normal	Ohio	3	3	8	9
1533	77	6A	8.214	3	6	3	no_mask	jt	7	5	0.714285714	Male	36	Normal	Ohio	3	3	8	9
1534	77	6A	4.92	19	6	13	no_mask	jt	4	4	1	Male	36	Normal	Ohio	3	3	8	9
1535	77	6A	10.282	3	9	3	fabric2	jt	5	0	0	Male	36	Normal	Ohio	3	3	8	9
1536	77	6A	6.219	3	1	3	no_mask	ct	5	5	1	Male	36	Normal	Ohio	3	3	8	9
1537	77	6A	9.991	3	2	3	dispose	ct	5	2	0.4	Male	36	Normal	Ohio	3	3	8	9
1538	77	6A	6.447	3	3	3	fabric1	ct	6	5	0.833333333	Male	36	Normal	Ohio	3	3	8	9
1539	77	6A	6.556	3	8	3	fabric1	jt	7	6	0.857142857	Male	36	Normal	Ohio	3	3	8	9
1540	77	6A	5.581	19	1	13	no_mask	ct	5	5	1	Male	36	Normal	Ohio	3	3	8	9
1541	78	6A	12.549	3	5	3	n95mask	ct	6	5	0.833333333	Male	63	Normal	Florida	8	8	9
1542	78	6A	9.81	3	4	3	fabric2	ct	5	5	1	Male	63	Normal	Florida	8	8	9
1543	78	6A	15.673	19	5	13	n95mask	ct	5	5	1	Male	63	Normal	Florida	8	8	9
1544	78	6A	14.071	3	10	3	n95mask	jt	5	3	0.6	Male	63	Normal	Florida	8	8	9
1545	78	6A	11.065	19	10	13	n95mask	jt	6	6	1	Male	63	Normal	Florida	8	8	9
1546	78	6A	11.894	19	9	13	fabric2	jt	5	5	1	Male	63	Normal	Florida	8	8	9
1547	78	6A	13.449	19	2	13	dispose	ct	5	5	1	Male	63	Normal	Florida	8	8	9
1548	78	6A	24.298	19	3	13	fabric1	ct	5	1	0.2	Male	63	Normal	Florida	8	8	9
1549	78	6A	15.755	3	2	3	dispose	ct	5	4	0.8	Male	63	Normal	Florida	8	8	9
1550	78	6A	11.341	3	7	3	dispose	jt	6	6	1	Male	63	Normal	Florida	8	8	9
1551	78	6A	25.045	19	6	13	no_mask	jt	4	4	1	Male	63	Normal	Florida	8	8	9
1552	78	6A	11.339	19	8	13	fabric1	jt	5	5	1	Male	63	Normal	Florida	8	8	9
1553	78	6A	11.202	19	1	13	no_mask	ct	5	5	1	Male	63	Normal	Florida	8	8	9
1554	78	6A	11.571	3	6	3	no_mask	jt	7	5	0.714285714	Male	63	Normal	Florida	8	8	9
1555	78	6A	13.718	19	4	13	fabric2	ct	7	7	1	Male	63	Normal	Florida	8	8	9
1556	78	6A	11.639	19	7	13	dispose	jt	5	5	1	Male	63	Normal	Florida	8	8	9
1557	78	6A	14.988	3	1	3	no_mask	ct	5	0	0	Male	63	Normal	Florida	8	8	9
1558	78	6A	18.917	3	8	3	fabric1	jt	7	6	0.857142857	Male	63	Normal	Florida	8	8	9
1559	78	6A	11.268	3	9	3	fabric2	jt	5	0	0	Male	63	Normal	Florida	8	8	9
1560	78	6A	22.023	3	3	3	fabric1	ct	6	5	0.833333333	Male	63	Normal	Florida	8	8	9
1561	79	6A	8.144	3	4	3	fabric2	ct	5	5	1	Female	56	Normal	Indiana	9	9	9	10
1562	79	6A	9.625	19	7	13	dispose	jt	5	5	1	Female	56	Normal	Indiana	9	9	9	10
1563	79	6A	11.013	3	3	3	fabric1	ct	6	5	0.833333333	Female	56	Normal	Indiana	9	9	9	10
1564	79	6A	11.408	3	5	3	n95mask	ct	6	5	0.833333333	Female	56	Normal	Indiana	9	9	9	10
1565	79	6A	9.908	19	4	13	fabric2	ct	7	7	1	Female	56	Normal	Indiana	9	9	9	10
1566	79	6A	7.955	19	5	13	n95mask	ct	5	5	1	Female	56	Normal	Indiana	9	9	9	10
1567	79	6A	9.92	3	8	3	fabric1	jt	7	3	0.428571429	Female	56	Normal	Indiana	9	9	9	10
1568	79	6A	10.272	3	10	3	n95mask	jt	5	2	0.4	Female	56	Normal	Indiana	9	9	9	10
1569	79	6A	8.562	19	9	13	fabric2	jt	5	5	1	Female	56	Normal	Indiana	9	9	9	10
1570	79	6A	10.687	19	3	13	fabric1	ct	5	5	1	Female	56	Normal	Indiana	9	9	9	10
1571	79	6A	12.193	19	2	13	dispose	ct	5	5	1	Female	56	Normal	Indiana	9	9	9	10
1572	79	6A	9.597	19	6	13	no_mask	jt	4	4	1	Female	56	Normal	Indiana	9	9	9	10
1573	79	6A	8.198	19	1	13	no_mask	ct	5	5	1	Female	56	Normal	Indiana	9	9	9	10
1574	79	6A	11.526	19	10	13	n95mask	jt	6	4	0.666666667	Female	56	Normal	Indiana	9	9	9	10
1575	79	6A	11.685	3	9	3	fabric2	jt	5	0	0	Female	56	Normal	Indiana	9	9	9	10
1576	79	6A	10.807	19	8	13	fabric1	jt	5	5	1	Female	56	Normal	Indiana	9	9	9	10
1577	79	6A	10.24	3	6	3	no_mask	jt	7	6	0.857142857	Female	56	Normal	Indiana	9	9	9	10
1578	79	6A	12.395	3	2	3	dispose	ct	5	1	0.2	Female	56	Normal	Indiana	9	9	9	10
1579	79	6A	12.372	3	1	3	no_mask	ct	5	1	0.2	Female	56	Normal	Indiana	9	9	9	10
1580	79	6A	12.88	3	7	3	dispose	jt	6	5	0.833333333	Female	56	Normal	Indiana	9	9	9	10
1581	80	6A	10.366	3	5	3	n95mask	ct	6	5	0.833333333	Male	21	Normal	South Carolina	5	10	5	10
1582	80	6A	7.083	19	5	13	n95mask	ct	5	5	1	Male	21	Normal	South Carolina	5	10	5	10
1583	80	6A	16.119	3	10	3	n95mask	jt	5	0	0	Male	21	Normal	South Carolina	5	10	5	10
1584	80	6A	7.832	19	8	13	fabric1	jt	5	5	1	Male	21	Normal	South Carolina	5	10	5	10
1585	80	6A	12.478	3	3	3	fabric1	ct	6	5	0.833333333	Male	21	Normal	South Carolina	5	10	5	10
1586	80	6A	6.093	19	2	13	dispose	ct	5	5	1	Male	21	Normal	South Carolina	5	10	5	10
1587	80	6A	19.905	3	4	3	fabric2	ct	5	0	0	Male	21	Normal	South Carolina	5	10	5	10
1588	80	6A	10.661	19	6	13	no_mask	jt	4	4	1	Male	21	Normal	South Carolina	5	10	5	10
1589	80	6A	7.171	19	1	13	no_mask	ct	5	5	1	Male	21	Normal	South Carolina	5	10	5	10
1590	80	6A	10.948	3	6	3	no_mask	jt	7	7	1	Male	21	Normal	South Carolina	5	10	5	10
1591	80	6A	8.373	3	9	3	fabric2	jt	5	0	0	Male	21	Normal	South Carolina	5	10	5	10
1592	80	6A	7.668	3	1	3	no_mask	ct	5	5	1	Male	21	Normal	South Carolina	5	10	5	10
1593	80	6A	19.622	19	3	13	fabric1	ct	5	3	0.6	Male	21	Normal	South Carolina	5	10	5	10
1594	80	6A	10.145	3	2	3	dispose	ct	5	5	1	Male	21	Normal	South Carolina	5	10	5	10
1595	80	6A	8.148	19	9	13	fabric2	jt	5	5	1	Male	21	Normal	South Carolina	5	10	5	10
1596	80	6A	7.66	19	7	13	dispose	jt	5	5	1	Male	21	Normal	South Carolina	5	10	5	10
1597	80	6A	9.931	19	10	13	n95mask	jt	6	6	1	Male	21	Normal	South Carolina	5	10	5	10
1598	80	6A	9.529	19	4	13	fabric2	ct	7	7	1	Male	21	Normal	South Carolina	5	10	5	10
1599	80	6A	14.115	3	7	3	dispose	jt	6	6	1	Male	21	Normal	South Carolina	5	10	5	10
1600	80	6A	9.115	3	8	3	fabric1	jt	7	3	0.428571429	Male	21	Normal	South Carolina	5	10	5	10
1601	81	10A	5.591	19	1	13	n95mask	ct	5	5	1	Male	27	Normal	Illinois	2	3	7	5
1602	81	10A	6.074	19	10	13	fabric2	ct	6	6	1	Male	27	Normal	Illinois	2	3	7	5
1603	81	10A	6.855	19	8	13	dispose	ct	5	5	1	Male	27	Normal	Illinois	2	3	7	5
1604	81	10A	8.033	3	7	3	no_mask	ct	6	6	1	Male	27	Normal	Illinois	2	3	7	5
1605	81	10A	7.274	3	4	3	fabric1	jt	5	2	0.4	Male	27	Normal	Illinois	2	3	7	5
1606	81	10A	6.996	19	3	13	dispose	jt	5	5	1	Male	27	Normal	Illinois	2	3	7	5
1607	81	10A	7.03	19	4	13	fabric1	jt	7	7	1	Male	27	Normal	Illinois	2	3	7	5
1608	81	10A	60.535	3	6	3	n95mask	jt	7	1	0.142857143	Male	27	Normal	Illinois	2	3	7	5
1609	81	10A	15.93	3	1	3	n95mask	ct	5	0	0	Male	27	Normal	Illinois	2	3	7	5
1610	81	10A	6.618	3	10	3	fabric2	ct	5	4	0.8	Male	27	Normal	Illinois	2	3	7	5
1611	81	10A	6.912	3	3	3	dispose	jt	6	4	0.666666667	Male	27	Normal	Illinois	2	3	7	5
1612	81	10A	5.245	19	6	13	n95mask	jt	4	4	1	Male	27	Normal	Illinois	2	3	7	5
1613	81	10A	6.225	19	5	13	fabric2	jt	5	5	1	Male	27	Normal	Illinois	2	3	7	5
1614	81	10A	32.734	3	2	3	no_mask	jt	5	0	0	Male	27	Normal	Illinois	2	3	7	5
1615	81	10A	5.443	19	9	13	fabric1	ct	5	5	1	Male	27	Normal	Illinois	2	3	7	5
1616	81	10A	12.175	3	8	3	dispose	ct	7	1	0.142857143	Male	27	Normal	Illinois	2	3	7	5
1617	81	10A	9.226	3	5	3	fabric2	jt	6	5	0.833333333	Male	27	Normal	Illinois	2	3	7	5
1618	81	10A	7.72	19	7	13	no_mask	ct	5	5	1	Male	27	Normal	Illinois	2	3	7	5
1619	81	10A	5.692	19	2	13	no_mask	jt	5	5	1	Male	27	Normal	Illinois	2	3	7	5
1620	81	10A	9.322	3	9	3	fabric1	ct	5	2	0.4	Male	27	Normal	Illinois	2	3	7	5
1621	82	11B	10.884	3	3	13	fabric1	jt	6	0	0	Male	27	Normal	New York	8	10	10	10
1622	82	11B	11.159	3	4	13	fabric2	jt	5	5	1	Male	27	Normal	New York	8	10	10	10
1623	82	11B	10.926	19	6	3	no_mask	ct	4	4	1	Male	27	Normal	New York	8	10	10	10
1624	82	11B	10.032	19	5	3	n95mask	jt	5	4	0.8	Male	27	Normal	New York	8	10	10	10
1625	82	11B	13.558	3	7	13	dispose	ct	6	6	1	Male	27	Normal	New York	8	10	10	10
1626	82	11B	8.466	3	1	13	no_mask	jt	5	5	1	Male	27	Normal	New York	8	10	10	10
1627	82	11B	9.148	19	3	3	fabric1	jt	5	0	0	Male	27	Normal	New York	8	10	10	10
1628	82	11B	12.507	19	7	3	dispose	ct	5	4	0.8	Male	27	Normal	New York	8	10	10	10
1629	82	11B	24.764	3	5	13	n95mask	jt	6	4	0.666666667	Male	27	Normal	New York	8	10	10	10
1630	82	11B	18.96	3	6	13	no_mask	ct	7	6	0.857142857	Male	27	Normal	New York	8	10	10	10
1631	82	11B	11.933	19	8	3	fabric1	ct	5	1	0.2	Male	27	Normal	New York	8	10	10	10
1632	82	11B	11.361	19	4	3	fabric2	jt	7	1	0.142857143	Male	27	Normal	New York	8	10	10	10
1633	82	11B	19.612	19	9	3	fabric2	ct	5	0	0	Male	27	Normal	New York	8	10	10	10
1634	82	11B	10.431	3	8	13	fabric1	ct	7	7	1	Male	27	Normal	New York	8	10	10	10
1635	82	11B	19.683	19	1	3	no_mask	jt	5	1	0.2	Male	27	Normal	New York	8	10	10	10
1636	82	11B	9.58	3	9	13	fabric2	ct	5	4	0.8	Male	27	Normal	New York	8	10	10	10
1637	82	11B	9.814	3	2	13	dispose	jt	5	5	1	Male	27	Normal	New York	8	10	10	10
1638	82	11B	7.06	19	2	3	dispose	jt	5	2	0.4	Male	27	Normal	New York	8	10	10	10
1639	82	11B	9.83	19	10	3	n95mask	ct	6	2	0.333333333	Male	27	Normal	New York	8	10	10	10
1640	82	11B	11.482	3	10	13	n95mask	ct	5	5	1	Male	27	Normal	New York	8	10	10	10
1641	83	6B	8.258	3	1	3	no_mask	ct	5	0	0	Male	24	Normal	North Carolina	5	0	8	7
1642	83	6B	7.316	19	9	13	fabric2	jt	5	5	1	Male	24	Normal	North Carolina	5	0	8	7
1643	83	6B	10.385	3	5	3	n95mask	ct	6	0	0	Male	24	Normal	North Carolina	5	0	8	7
1644	83	6B	6.761	3	6	3	no_mask	jt	7	3	0.428571429	Male	24	Normal	North Carolina	5	0	8	7
1645	83	6B	7.651	19	7	13	dispose	jt	5	4	0.8	Male	24	Normal	North Carolina	5	0	8	7
1646	83	6B	27.044	19	3	13	fabric1	ct	5	0	0	Male	24	Normal	North Carolina	5	0	8	7
1647	83	6B	7.631	3	8	3	fabric1	jt	7	3	0.428571429	Male	24	Normal	North Carolina	5	0	8	7
1648	83	6B	12.751	3	4	3	fabric2	ct	5	1	0.2	Male	24	Normal	North Carolina	5	0	8	7
1649	83	6B	7.789	3	10	3	n95mask	jt	5	2	0.4	Male	24	Normal	North Carolina	5	0	8	7
1650	83	6B	7.05	3	7	3	dispose	jt	6	2	0.333333333	Male	24	Normal	North Carolina	5	0	8	7
1651	83	6B	9.659	3	9	3	fabric2	jt	5	0	0	Male	24	Normal	North Carolina	5	0	8	7
1652	83	6B	8.961	19	5	13	n95mask	ct	5	3	0.6	Male	24	Normal	North Carolina	5	0	8	7
1653	83	6B	7.597	3	3	3	fabric1	ct	6	3	0.5	Male	24	Normal	North Carolina	5	0	8	7
1654	83	6B	18.42	19	1	13	no_mask	ct	5	2	0.4	Male	24	Normal	North Carolina	5	0	8	7
1655	83	6B	6.952	19	2	13	dispose	ct	5	5	1	Male	24	Normal	North Carolina	5	0	8	7
1656	83	6B	17.099	3	2	3	dispose	ct	5	0	0	Male	24	Normal	North Carolina	5	0	8	7
1657	83	6B	8.819	19	6	13	no_mask	jt	4	4	1	Male	24	Normal	North Carolina	5	0	8	7
1658	83	6B	9.624	19	10	13	n95mask	jt	6	6	1	Male	24	Normal	North Carolina	5	0	8	7
1659	83	6B	16.253	19	8	13	fabric1	jt	5	4	0.8	Male	24	Normal	North Carolina	5	0	8	7
1660	83	6B	8.563	19	4	13	fabric2	ct	7	7	1	Male	24	Normal	North Carolina	5	0	8	7
1661	84	6B	10.445	19	6	13	no_mask	jt	4	4	1	Male	47	Normal	Oklahoma	2	1	8	8
1662	84	6B	10.768	3	9	3	fabric2	jt	5	1	0.2	Male	47	Normal	Oklahoma	2	1	8	8
1663	84	6B	12.8	3	6	3	no_mask	jt	7	7	1	Male	47	Normal	Oklahoma	2	1	8	8
1664	84	6B	10.461	3	8	3	fabric1	jt	7	3	0.428571429	Male	47	Normal	Oklahoma	2	1	8	8
1665	84	6B	11.027	3	2	3	dispose	ct	5	5	1	Male	47	Normal	Oklahoma	2	1	8	8
1666	84	6B	7.761	19	7	13	dispose	jt	5	4	0.8	Male	47	Normal	Oklahoma	2	1	8	8
1667	84	6B	18.047	3	5	3	n95mask	ct	6	1	0.166666667	Male	47	Normal	Oklahoma	2	1	8	8
1668	84	6B	13.249	19	5	13	n95mask	ct	5	5	1	Male	47	Normal	Oklahoma	2	1	8	8
1669	84	6B	11.144	3	3	3	fabric1	ct	6	4	0.666666667	Male	47	Normal	Oklahoma	2	1	8	8
1670	84	6B	16.827	3	7	3	dispose	jt	6	0	0	Male	47	Normal	Oklahoma	2	1	8	8
1671	84	6B	12.063	19	8	13	fabric1	jt	5	5	1	Male	47	Normal	Oklahoma	2	1	8	8
1672	84	6B	8.166	19	2	13	dispose	ct	5	5	1	Male	47	Normal	Oklahoma	2	1	8	8
1673	84	6B	8.362	3	4	3	fabric2	ct	5	5	1	Male	47	Normal	Oklahoma	2	1	8	8
1674	84	6B	14.619	19	10	13	n95mask	jt	6	4	0.666666667	Male	47	Normal	Oklahoma	2	1	8	8
1675	84	6B	12.073	19	9	13	fabric2	jt	5	5	1	Male	47	Normal	Oklahoma	2	1	8	8
1676	84	6B	13.082	19	4	13	fabric2	ct	7	7	1	Male	47	Normal	Oklahoma	2	1	8	8
1677	84	6B	14.113	19	3	13	fabric1	ct	5	5	1	Male	47	Normal	Oklahoma	2	1	8	8
1678	84	6B	10.412	3	10	3	n95mask	jt	5	2	0.4	Male	47	Normal	Oklahoma	2	1	8	8
1679	84	6B	9.118	19	1	13	no_mask	ct	5	5	1	Male	47	Normal	Oklahoma	2	1	8	8
1680	84	6B	12.743	3	1	3	no_mask	ct	5	1	0.2	Male	47	Normal	Oklahoma	2	1	8	8
1681	85	6B	6.486	19	7	13	dispose	jt	5	5	1	Male	45	Normal	Texas	1	0	6	7
1682	85	6B	7.903	3	2	3	dispose	ct	5	3	0.6	Male	45	Normal	Texas	1	0	6	7
1683	85	6B	6.407	3	1	3	no_mask	ct	5	5	1	Male	45	Normal	Texas	1	0	6	7
1684	85	6B	21.494	3	9	3	fabric2	jt	5	0	0	Male	45	Normal	Texas	1	0	6	7
1685	85	6B	8.739	3	8	3	fabric1	jt	7	4	0.571428571	Male	45	Normal	Texas	1	0	6	7
1686	85	6B	6.344	19	9	13	fabric2	jt	5	5	1	Male	45	Normal	Texas	1	0	6	7
1687	85	6B	6.84	19	4	13	fabric2	ct	7	7	1	Male	45	Normal	Texas	1	0	6	7
1688	85	6B	9.872	19	10	13	n95mask	jt	6	6	1	Male	45	Normal	Texas	1	0	6	7
1689	85	6B	5.522	3	4	3	fabric2	ct	5	5	1	Male	45	Normal	Texas	1	0	6	7
1690	85	6B	6.35	3	7	3	dispose	jt	6	6	1	Male	45	Normal	Texas	1	0	6	7
1691	85	6B	8.811	3	3	3	fabric1	ct	6	5	0.833333333	Male	45	Normal	Texas	1	0	6	7
1692	85	6B	6.787	19	2	13	dispose	ct	5	5	1	Male	45	Normal	Texas	1	0	6	7
1693	85	6B	6.011	19	8	13	fabric1	jt	5	5	1	Male	45	Normal	Texas	1	0	6	7
1694	85	6B	8.044	19	1	13	no_mask	ct	5	5	1	Male	45	Normal	Texas	1	0	6	7
1695	85	6B	6.65	19	5	13	n95mask	ct	5	5	1	Male	45	Normal	Texas	1	0	6	7
1696	85	6B	22.322	19	3	13	fabric1	ct	5	4	0.8	Male	45	Normal	Texas	1	0	6	7
1697	85	6B	6.937	19	6	13	no_mask	jt	4	4	1	Male	45	Normal	Texas	1	0	6	7
1698	85	6B	6.569	3	6	3	no_mask	jt	7	7	1	Male	45	Normal	Texas	1	0	6	7
1699	85	6B	6.338	3	10	3	n95mask	jt	5	3	0.6	Male	45	Normal	Texas	1	0	6	7
1700	85	6B	6.937	3	5	3	n95mask	ct	6	3	0.5	Male	45	Normal	Texas	1	0	6	7
1701	86	6B	11.23	19	8	13	fabric1	jt	5	5	1	Female	33	Normal	Oklahoma	1	0	7	6
1702	86	6B	11.2	19	6	13	no_mask	jt	4	4	1	Female	33	Normal	Oklahoma	1	0	7	6
1703	86	6B	13.494	3	4	3	fabric2	ct	5	2	0.4	Female	33	Normal	Oklahoma	1	0	7	6
1704	86	6B	11.422	19	5	13	n95mask	ct	5	5	1	Female	33	Normal	Oklahoma	1	0	7	6
1705	86	6B	12.299	19	3	13	fabric1	ct	5	4	0.8	Female	33	Normal	Oklahoma	1	0	7	6
1706	86	6B	10.764	3	7	3	dispose	jt	6	4	0.666666667	Female	33	Normal	Oklahoma	1	0	7	6
1707	86	6B	8.575	19	7	13	dispose	jt	5	5	1	Female	33	Normal	Oklahoma	1	0	7	6
1708	86	6B	8.489	3	9	3	fabric2	jt	5	0	0	Female	33	Normal	Oklahoma	1	0	7	6
1709	86	6B	11.293	3	3	3	fabric1	ct	6	5	0.833333333	Female	33	Normal	Oklahoma	1	0	7	6
1710	86	6B	11.356	3	2	3	dispose	ct	5	4	0.8	Female	33	Normal	Oklahoma	1	0	7	6
1711	86	6B	9.531	19	9	13	fabric2	jt	5	5	1	Female	33	Normal	Oklahoma	1	0	7	6
1712	86	6B	11.112	19	4	13	fabric2	ct	7	7	1	Female	33	Normal	Oklahoma	1	0	7	6
1713	86	6B	9.106	19	2	13	dispose	ct	5	5	1	Female	33	Normal	Oklahoma	1	0	7	6
1714	86	6B	9.289	3	5	3	n95mask	ct	6	3	0.5	Female	33	Normal	Oklahoma	1	0	7	6
1715	86	6B	16.344	3	6	3	no_mask	jt	7	2	0.285714286	Female	33	Normal	Oklahoma	1	0	7	6
1716	86	6B	8.597	3	8	3	fabric1	jt	7	0	0	Female	33	Normal	Oklahoma	1	0	7	6
1717	86	6B	9.456	19	1	13	no_mask	ct	5	5	1	Female	33	Normal	Oklahoma	1	0	7	6
1718	86	6B	10.853	19	10	13	n95mask	jt	6	6	1	Female	33	Normal	Oklahoma	1	0	7	6
1719	86	6B	9.001	3	1	3	no_mask	ct	5	0	0	Female	33	Normal	Oklahoma	1	0	7	6
1720	86	6B	10.598	3	10	3	n95mask	jt	5	2	0.4	Female	33	Normal	Oklahoma	1	0	7	6
1721	87	6B	9.663	3	8	3	fabric1	jt	7	7	1	Female	38	Normal	Rhode Island	5	1	7	5
1722	87	6B	10.716	19	6	13	no_mask	jt	4	4	1	Female	38	Normal	Rhode Island	5	1	7	5
1723	87	6B	12.469	3	3	3	fabric1	ct	6	5	0.833333333	Female	38	Normal	Rhode Island	5	1	7	5
1724	87	6B	11.578	19	5	13	n95mask	ct	5	5	1	Female	38	Normal	Rhode Island	5	1	7	5
1725	87	6B	14.107	3	9	3	fabric2	jt	5	0	0	Female	38	Normal	Rhode Island	5	1	7	5
1726	87	6B	13.311	19	8	13	fabric1	jt	5	5	1	Female	38	Normal	Rhode Island	5	1	7	5
1727	87	6B	11.192	3	4	3	fabric2	ct	5	1	0.2	Female	38	Normal	Rhode Island	5	1	7	5
1728	87	6B	13.367	3	6	3	no_mask	jt	7	3	0.428571429	Female	38	Normal	Rhode Island	5	1	7	5
1729	87	6B	13.597	3	5	3	n95mask	ct	6	6	1	Female	38	Normal	Rhode Island	5	1	7	5
1730	87	6B	12.993	3	10	3	n95mask	jt	5	2	0.4	Female	38	Normal	Rhode Island	5	1	7	5
1731	87	6B	14.033	19	7	13	dispose	jt	5	5	1	Female	38	Normal	Rhode Island	5	1	7	5
1732	87	6B	12.212	19	2	13	dispose	ct	5	5	1	Female	38	Normal	Rhode Island	5	1	7	5
1733	87	6B	10.549	19	9	13	fabric2	jt	5	5	1	Female	38	Normal	Rhode Island	5	1	7	5
1734	87	6B	18.311	3	2	3	dispose	ct	5	2	0.4	Female	38	Normal	Rhode Island	5	1	7	5
1735	87	6B	10.808	19	10	13	n95mask	jt	6	5	0.833333333	Female	38	Normal	Rhode Island	5	1	7	5
1736	87	6B	13.265	19	1	13	no_mask	ct	5	5	1	Female	38	Normal	Rhode Island	5	1	7	5
1737	87	6B	11.455	19	4	13	fabric2	ct	7	7	1	Female	38	Normal	Rhode Island	5	1	7	5
1738	87	6B	12.772	3	1	3	no_mask	ct	5	3	0.6	Female	38	Normal	Rhode Island	5	1	7	5
1739	87	6B	13.423	3	7	3	dispose	jt	6	6	1	Female	38	Normal	Rhode Island	5	1	7	5
1740	87	6B	22.757	19	3	13	fabric1	ct	5	0	0	Female	38	Normal	Rhode Island	5	1	7	5
1741	88	7A	6.402	3	10	3	no_mask	ct	5	5	1	Female	53	Normal	Illinois	2	1	7	9
1742	88	7A	8.077	3	7	3	fabric1	jt	6	0	0	Female	53	Normal	Illinois	2	1	7	9
1743	88	7A	7.121	3	4	3	n95mask	ct	5	5	1	Female	53	Normal	Illinois	2	1	7	9
1744	88	7A	7.087	3	5	3	no_mask	jt	6	6	1	Female	53	Normal	Illinois	2	1	7	9
1745	88	7A	5.056	3	2	3	fabric1	ct	5	0	0	Female	53	Normal	Illinois	2	1	7	9
1746	88	7A	8.302	19	3	13	fabric2	ct	5	0	0	Female	53	Normal	Illinois	2	1	7	9
1747	88	7A	29.019	19	9	13	n95mask	jt	5	5	1	Female	53	Normal	Illinois	2	1	7	9
1748	88	7A	9.115	3	1	3	dispose	ct	5	5	1	Female	53	Normal	Illinois	2	1	7	9
1749	88	7A	6.664	19	5	13	no_mask	jt	5	5	1	Female	53	Normal	Illinois	2	1	7	9
1750	88	7A	11.168	3	9	3	n95mask	jt	5	3	0.6	Female	53	Normal	Illinois	2	1	7	9
1751	88	7A	6.502	19	8	13	fabric2	jt	5	5	1	Female	53	Normal	Illinois	2	1	7	9
1752	88	7A	8.216	19	4	13	n95mask	ct	7	7	1	Female	53	Normal	Illinois	2	1	7	9
1753	88	7A	5.145	19	6	13	dispose	jt	4	4	1	Female	53	Normal	Illinois	2	1	7	9
1754	88	7A	8.174	3	8	3	fabric2	jt	7	7	1	Female	53	Normal	Illinois	2	1	7	9
1755	88	7A	6.962	19	2	13	fabric1	ct	5	5	1	Female	53	Normal	Illinois	2	1	7	9
1756	88	7A	7.105	19	10	13	no_mask	ct	6	6	1	Female	53	Normal	Illinois	2	1	7	9
1757	88	7A	8.799	3	6	3	dispose	jt	7	6	0.857142857	Female	53	Normal	Illinois	2	1	7	9
1758	88	7A	6.108	19	7	13	fabric1	jt	5	5	1	Female	53	Normal	Illinois	2	1	7	9
1759	88	7A	9.371	3	3	3	fabric2	ct	6	6	1	Female	53	Normal	Illinois	2	1	7	9
1760	88	7A	4.817	19	1	13	dispose	ct	5	5	1	Female	53	Normal	Illinois	2	1	7	9
1761	89	7A	7.535	19	3	13	fabric2	ct	5	5	1	Male	36	Normal	Texas	6	7	8	9
1762	89	7A	6.609	19	2	13	fabric1	ct	5	5	1	Male	36	Normal	Texas	6	7	8	9
1763	89	7A	11.229	19	5	13	no_mask	jt	5	5	1	Male	36	Normal	Texas	6	7	8	9
1764	89	7A	5.726	3	4	3	n95mask	ct	5	5	1	Male	36	Normal	Texas	6	7	8	9
1765	89	7A	7.266	19	8	13	fabric2	jt	5	5	1	Male	36	Normal	Texas	6	7	8	9
1766	89	7A	27.823	3	2	3	fabric1	ct	5	0	0	Male	36	Normal	Texas	6	7	8	9
1767	89	7A	7.901	3	7	3	fabric1	jt	6	6	1	Male	36	Normal	Texas	6	7	8	9
1768	89	7A	6.073	19	1	13	dispose	ct	5	5	1	Male	36	Normal	Texas	6	7	8	9
1769	89	7A	11.251	3	10	3	no_mask	ct	5	5	1	Male	36	Normal	Texas	6	7	8	9
1770	89	7A	12.022	3	3	3	fabric2	ct	6	5	0.833333333	Male	36	Normal	Texas	6	7	8	9
1771	89	7A	18.39	3	1	3	dispose	ct	5	2	0.4	Male	36	Normal	Texas	6	7	8	9
1772	89	7A	13.625	3	8	3	fabric2	jt	7	1	0.142857143	Male	36	Normal	Texas	6	7	8	9
1773	89	7A	8.5	3	6	3	dispose	jt	7	5	0.714285714	Male	36	Normal	Texas	6	7	8	9
1774	89	7A	8.099	19	9	13	n95mask	jt	5	5	1	Male	36	Normal	Texas	6	7	8	9
1775	89	7A	6.423	19	10	13	no_mask	ct	6	6	1	Male	36	Normal	Texas	6	7	8	9
1776	89	7A	7.73	3	9	3	n95mask	jt	5	0	0	Male	36	Normal	Texas	6	7	8	9
1777	89	7A	9.956	3	5	3	no_mask	jt	6	6	1	Male	36	Normal	Texas	6	7	8	9
1778	89	7A	5.595	19	6	13	dispose	jt	4	4	1	Male	36	Normal	Texas	6	7	8	9
1779	89	7A	9.002	19	4	13	n95mask	ct	7	7	1	Male	36	Normal	Texas	6	7	8	9
1780	89	7A	6.037	19	7	13	fabric1	jt	5	5	1	Male	36	Normal	Texas	6	7	8	9
1781	90	7A	8.947	19	6	13	dispose	jt	4	4	1	Female	62	Normal	Texas	7	7	9	9
1782	90	7A	13.927	3	6	3	dispose	jt	7	7	1	Female	62	Normal	Texas	7	7	9	9
1783	90	7A	10.237	3	8	3	fabric2	jt	7	2	0.285714286	Female	62	Normal	Texas	7	7	9	9
1784	90	7A	13.399	3	3	3	fabric2	ct	6	5	0.833333333	Female	62	Normal	Texas	7	7	9	9
1785	90	7A	10.292	19	5	13	no_mask	jt	5	5	1	Female	62	Normal	Texas	7	7	9	9
1786	90	7A	11.959	3	5	3	no_mask	jt	6	5	0.833333333	Female	62	Normal	Texas	7	7	9	9
1787	90	7A	9.635	19	2	13	fabric1	ct	5	5	1	Female	62	Normal	Texas	7	7	9	9
1788	90	7A	10.387	19	1	13	dispose	ct	5	5	1	Female	62	Normal	Texas	7	7	9	9
1789	90	7A	10.588	19	8	13	fabric2	jt	5	5	1	Female	62	Normal	Texas	7	7	9	9
1790	90	7A	7.918	3	2	3	fabric1	ct	5	0	0	Female	62	Normal	Texas	7	7	9	9
1791	90	7A	9.89	19	10	13	no_mask	ct	6	6	1	Female	62	Normal	Texas	7	7	9	9
1792	90	7A	11.255	3	4	3	n95mask	ct	5	5	1	Female	62	Normal	Texas	7	7	9	9
1793	90	7A	9.037	3	7	3	fabric1	jt	6	0	0	Female	62	Normal	Texas	7	7	9	9
1794	90	7A	11.633	19	4	13	n95mask	ct	7	7	1	Female	62	Normal	Texas	7	7	9	9
1795	90	7A	10.301	19	7	13	fabric1	jt	5	5	1	Female	62	Normal	Texas	7	7	9	9
1796	90	7A	8.842	3	1	3	dispose	ct	5	0	0	Female	62	Normal	Texas	7	7	9	9
1797	90	7A	11.11	19	3	13	fabric2	ct	5	5	1	Female	62	Normal	Texas	7	7	9	9
1798	90	7A	14.165	3	9	3	n95mask	jt	5	0	0	Female	62	Normal	Texas	7	7	9	9
1799	90	7A	9.72	19	9	13	n95mask	jt	5	5	1	Female	62	Normal	Texas	7	7	9	9
1800	90	7A	11.655	3	10	3	no_mask	ct	5	1	0.2	Female	62	Normal	Texas	7	7	9	9
1801	91	11B	6.188	19	6	3	no_mask	ct	4	4	1	Male	37	Normal	Texas	7	7	9	9
1802	91	11B	13.662	19	4	3	fabric2	jt	7	7	1	Male	37	Normal	Texas	7	7	9	9
1803	91	11B	6.99	3	4	13	fabric2	jt	5	5	1	Male	37	Normal	Texas	7	7	9	9
1804	91	11B	6.213	3	1	13	no_mask	jt	5	4	0.8	Male	37	Normal	Texas	7	7	9	9
1805	91	11B	7.877	19	5	3	n95mask	jt	5	4	0.8	Male	37	Normal	Texas	7	7	9	9
1806	91	11B	6.428	3	2	13	dispose	jt	5	5	1	Male	37	Normal	Texas	7	7	9	9
1807	91	11B	7.456	3	10	13	n95mask	ct	5	5	1	Male	37	Normal	Texas	7	7	9	9
1808	91	11B	8.577	3	8	13	fabric1	ct	7	5	0.714285714	Male	37	Normal	Texas	7	7	9	9
1809	91	11B	8.333	19	3	3	fabric1	jt	5	0	0	Male	37	Normal	Texas	7	7	9	9
1810	91	11B	7.752	3	5	13	n95mask	jt	6	6	1	Male	37	Normal	Texas	7	7	9	9
1811	91	11B	11.304	19	9	3	fabric2	ct	5	0	0	Male	37	Normal	Texas	7	7	9	9
1812	91	11B	10.214	19	7	3	dispose	ct	5	5	1	Male	37	Normal	Texas	7	7	9	9
1813	91	11B	7.265	3	9	13	fabric2	ct	5	5	1	Male	37	Normal	Texas	7	7	9	9
1814	91	11B	7.807	19	1	3	no_mask	jt	5	5	1	Male	37	Normal	Texas	7	7	9	9
1815	91	11B	9.599	19	10	3	n95mask	ct	6	1	0.166666667	Male	37	Normal	Texas	7	7	9	9
1816	91	11B	9.254	3	6	13	no_mask	ct	7	7	1	Male	37	Normal	Texas	7	7	9	9
1817	91	11B	11.956	19	8	3	fabric1	ct	5	0	0	Male	37	Normal	Texas	7	7	9	9
1818	91	11B	5.643	3	7	13	dispose	ct	6	6	1	Male	37	Normal	Texas	7	7	9	9
1819	91	11B	5.88	3	3	13	fabric1	jt	6	6	1	Male	37	Normal	Texas	7	7	9	9
1820	91	11B	17.918	19	2	3	dispose	jt	5	2	0.4	Male	37	Normal	Texas	7	7	9	9
1821	92	7A	10.059	19	1	13	dispose	ct	5	5	1	Male	38	Normal	California	2	2	6	3
1822	92	7A	8.844	19	8	13	fabric2	jt	5	5	1	Male	38	Normal	California	2	2	6	3
1823	92	7A	11.158	3	2	3	fabric1	ct	5	1	0.2	Male	38	Normal	California	2	2	6	3
1824	92	7A	13.687	3	1	3	dispose	ct	5	1	0.2	Male	38	Normal	California	2	2	6	3
1825	92	7A	13.87	3	4	3	n95mask	ct	5	0	0	Male	38	Normal	California	2	2	6	3
1826	92	7A	13.326	3	8	3	fabric2	jt	7	0	0	Male	38	Normal	California	2	2	6	3
1827	92	7A	9.582	19	2	13	fabric1	ct	5	5	1	Male	38	Normal	California	2	2	6	3
1828	92	7A	9.075	3	9	3	n95mask	jt	5	3	0.6	Male	38	Normal	California	2	2	6	3
1829	92	7A	10.304	19	4	13	n95mask	ct	7	7	1	Male	38	Normal	California	2	2	6	3
1830	92	7A	10.663	3	10	3	no_mask	ct	5	4	0.8	Male	38	Normal	California	2	2	6	3
1831	92	7A	12.392	19	7	13	fabric1	jt	5	5	1	Male	38	Normal	California	2	2	6	3
1832	92	7A	14.647	3	5	3	no_mask	jt	6	1	0.166666667	Male	38	Normal	California	2	2	6	3
1833	92	7A	13.678	19	3	13	fabric2	ct	5	4	0.8	Male	38	Normal	California	2	2	6	3
1834	92	7A	7.784	19	9	13	n95mask	jt	5	5	1	Male	38	Normal	California	2	2	6	3
1835	92	7A	9.093	3	7	3	fabric1	jt	6	0	0	Male	38	Normal	California	2	2	6	3
1836	92	7A	8.114	19	10	13	no_mask	ct	6	6	1	Male	38	Normal	California	2	2	6	3
1837	92	7A	13.069	19	5	13	no_mask	jt	5	4	0.8	Male	38	Normal	California	2	2	6	3
1838	92	7A	12.552	19	6	13	dispose	jt	4	4	1	Male	38	Normal	California	2	2	6	3
1839	92	7A	11.695	3	6	3	dispose	jt	7	5	0.714285714	Male	38	Normal	California	2	2	6	3
1840	92	7A	17.256	3	3	3	fabric2	ct	6	4	0.666666667	Male	38	Normal	California	2	2	6	3
1841	93	7B	8.025	3	10	3	no_mask	ct	5	5	1	Male	33	Normal	Alabama	4	10	8	10
1842	93	7B	5.013	19	2	13	fabric1	ct	5	5	1	Male	33	Normal	Alabama	4	10	8	10
1843	93	7B	6.025	19	8	13	fabric2	jt	5	5	1	Male	33	Normal	Alabama	4	10	8	10
1844	93	7B	12.629	19	5	13	no_mask	jt	5	5	1	Male	33	Normal	Alabama	4	10	8	10
1845	93	7B	5.502	19	10	13	no_mask	ct	6	6	1	Male	33	Normal	Alabama	4	10	8	10
1846	93	7B	9.224	3	8	3	fabric2	jt	7	6	0.857142857	Male	33	Normal	Alabama	4	10	8	10
1847	93	7B	5.505	3	7	3	fabric1	jt	6	5	0.833333333	Male	33	Normal	Alabama	4	10	8	10
1848	93	7B	4.904	19	1	13	dispose	ct	5	5	1	Male	33	Normal	Alabama	4	10	8	10
1849	93	7B	6.851	19	4	13	n95mask	ct	7	7	1	Male	33	Normal	Alabama	4	10	8	10
1850	93	7B	7.426	3	1	3	dispose	ct	5	5	1	Male	33	Normal	Alabama	4	10	8	10
1851	93	7B	5.709	19	7	13	fabric1	jt	5	4	0.8	Male	33	Normal	Alabama	4	10	8	10
1852	93	7B	4.726	19	9	13	n95mask	jt	5	5	1	Male	33	Normal	Alabama	4	10	8	10
1853	93	7B	7.576	19	3	13	fabric2	ct	5	5	1	Male	33	Normal	Alabama	4	10	8	10
1854	93	7B	9.448	3	9	3	n95mask	jt	5	0	0	Male	33	Normal	Alabama	4	10	8	10
1855	93	7B	8.403	3	6	3	dispose	jt	7	5	0.714285714	Male	33	Normal	Alabama	4	10	8	10
1856	93	7B	4.366	19	6	13	dispose	jt	4	4	1	Male	33	Normal	Alabama	4	10	8	10
1857	93	7B	7.309	3	5	3	no_mask	jt	6	6	1	Male	33	Normal	Alabama	4	10	8	10
1858	93	7B	8.896	3	4	3	n95mask	ct	5	5	1	Male	33	Normal	Alabama	4	10	8	10
1859	93	7B	15.348	3	3	3	fabric2	ct	6	5	0.833333333	Male	33	Normal	Alabama	4	10	8	10
1860	93	7B	12.44	3	2	3	fabric1	ct	5	3	0.6	Male	33	Normal	Alabama	4	10	8	10
1861	94	7B	8.373	3	9	3	n95mask	jt	5	2	0.4	Female	38	Normal	New Jersey	8	10	10	10
1862	94	7B	8.402	3	1	3	dispose	ct	5	5	1	Female	38	Normal	New Jersey	8	10	10	10
1863	94	7B	7.481	19	2	13	fabric1	ct	5	5	1	Female	38	Normal	New Jersey	8	10	10	10
1864	94	7B	6.832	19	1	13	dispose	ct	5	5	1	Female	38	Normal	New Jersey	8	10	10	10
1865	94	7B	8.512	19	8	13	fabric2	jt	5	5	1	Female	38	Normal	New Jersey	8	10	10	10
1866	94	7B	20.63	3	7	3	fabric1	jt	6	2	0.333333333	Female	38	Normal	New Jersey	8	10	10	10
1867	94	7B	9.376	3	8	3	fabric2	jt	7	3	0.428571429	Female	38	Normal	New Jersey	8	10	10	10
1868	94	7B	6.6	3	4	3	n95mask	ct	5	5	1	Female	38	Normal	New Jersey	8	10	10	10
1869	94	7B	9.473	3	2	3	fabric1	ct	5	4	0.8	Female	38	Normal	New Jersey	8	10	10	10
1870	94	7B	8.514	3	10	3	no_mask	ct	5	5	1	Female	38	Normal	New Jersey	8	10	10	10
1871	94	7B	8.43	19	7	13	fabric1	jt	5	5	1	Female	38	Normal	New Jersey	8	10	10	10
1872	94	7B	7.442	19	9	13	n95mask	jt	5	5	1	Female	38	Normal	New Jersey	8	10	10	10
1873	94	7B	9.866	3	3	3	fabric2	ct	6	5	0.833333333	Female	38	Normal	New Jersey	8	10	10	10
1874	94	7B	7.65	3	6	3	dispose	jt	7	7	1	Female	38	Normal	New Jersey	8	10	10	10
1875	94	7B	7.1	3	5	3	no_mask	jt	6	6	1	Female	38	Normal	New Jersey	8	10	10	10
1876	94	7B	8.034	19	6	13	dispose	jt	4	4	1	Female	38	Normal	New Jersey	8	10	10	10
1877	94	7B	12.707	19	3	13	fabric2	ct	5	5	1	Female	38	Normal	New Jersey	8	10	10	10
1878	94	7B	10.234	19	5	13	no_mask	jt	5	4	0.8	Female	38	Normal	New Jersey	8	10	10	10
1879	94	7B	9.481	19	4	13	n95mask	ct	7	7	1	Female	38	Normal	New Jersey	8	10	10	10
1880	94	7B	9.581	19	10	13	no_mask	ct	6	6	1	Female	38	Normal	New Jersey	8	10	10	10
1881	95	7B	7.525	19	1	13	dispose	ct	5	5	1	Female	35	Normal	Connecticut	5	10	8	10
1882	95	7B	8.205	19	3	13	fabric2	ct	5	5	1	Female	35	Normal	Connecticut	5	10	8	10
1883	95	7B	5.979	19	6	13	dispose	jt	4	4	1	Female	35	Normal	Connecticut	5	10	8	10
1884	95	7B	10.303	3	2	3	fabric1	ct	5	5	1	Female	35	Normal	Connecticut	5	10	8	10
1885	95	7B	14.496	19	5	13	no_mask	jt	5	5	1	Female	35	Normal	Connecticut	5	10	8	10
1886	95	7B	10.417	19	10	13	no_mask	ct	6	6	1	Female	35	Normal	Connecticut	5	10	8	10
1887	95	7B	11.908	3	3	3	fabric2	ct	6	5	0.833333333	Female	35	Normal	Connecticut	5	10	8	10
1888	95	7B	19.609	3	6	3	dispose	jt	7	4	0.571428571	Female	35	Normal	Connecticut	5	10	8	10
1889	95	7B	8.328	3	7	3	fabric1	jt	6	5	0.833333333	Female	35	Normal	Connecticut	5	10	8	10
1890	95	7B	8.897	3	5	3	no_mask	jt	6	6	1	Female	35	Normal	Connecticut	5	10	8	10
1891	95	7B	9.78	3	9	3	n95mask	jt	5	3	0.6	Female	35	Normal	Connecticut	5	10	8	10
1892	95	7B	9.327	3	10	3	no_mask	ct	5	5	1	Female	35	Normal	Connecticut	5	10	8	10
1893	95	7B	8.276	3	4	3	n95mask	ct	5	5	1	Female	35	Normal	Connecticut	5	10	8	10
1894	95	7B	20.429	3	8	3	fabric2	jt	7	3	0.428571429	Female	35	Normal	Connecticut	5	10	8	10
1895	95	7B	8.881	19	7	13	fabric1	jt	5	5	1	Female	35	Normal	Connecticut	5	10	8	10
1896	95	7B	8.79	19	9	13	n95mask	jt	5	5	1	Female	35	Normal	Connecticut	5	10	8	10
1897	95	7B	9.908	19	8	13	fabric2	jt	5	5	1	Female	35	Normal	Connecticut	5	10	8	10
1898	95	7B	8.655	19	4	13	n95mask	ct	7	7	1	Female	35	Normal	Connecticut	5	10	8	10
1899	95	7B	8.411	19	2	13	fabric1	ct	5	5	1	Female	35	Normal	Connecticut	5	10	8	10
1900	95	7B	8.44	3	1	3	dispose	ct	5	5	1	Female	35	Normal	Connecticut	5	10	8	10
1901	96	7B	5.265	19	8	13	fabric2	jt	5	5	1	Female	36	Normal	Pennsylvania	3	5	8	9
1902	96	7B	8.312	3	3	3	fabric2	ct	6	5	0.833333333	Female	36	Normal	Pennsylvania	3	5	8	9
1903	96	7B	5.485	3	8	3	fabric2	jt	7	7	1	Female	36	Normal	Pennsylvania	3	5	8	9
1904	96	7B	5.776	19	10	13	no_mask	ct	6	6	1	Female	36	Normal	Pennsylvania	3	5	8	9
1905	96	7B	4.388	19	1	13	dispose	ct	5	5	1	Female	36	Normal	Pennsylvania	3	5	8	9
1906	96	7B	5.294	19	4	13	n95mask	ct	7	7	1	Female	36	Normal	Pennsylvania	3	5	8	9
1907	96	7B	4.617	3	4	3	n95mask	ct	5	5	1	Female	36	Normal	Pennsylvania	3	5	8	9
1908	96	7B	4.835	19	6	13	dispose	jt	4	4	1	Female	36	Normal	Pennsylvania	3	5	8	9
1909	96	7B	5.612	3	5	3	no_mask	jt	6	6	1	Female	36	Normal	Pennsylvania	3	5	8	9
1910	96	7B	4.581	3	1	3	dispose	ct	5	5	1	Female	36	Normal	Pennsylvania	3	5	8	9
1911	96	7B	5.217	19	3	13	fabric2	ct	5	5	1	Female	36	Normal	Pennsylvania	3	5	8	9
1912	96	7B	5.947	19	5	13	no_mask	jt	5	5	1	Female	36	Normal	Pennsylvania	3	5	8	9
1913	96	7B	5.212	3	9	3	n95mask	jt	5	3	0.6	Female	36	Normal	Pennsylvania	3	5	8	9
1914	96	7B	5.279	3	6	3	dispose	jt	7	7	1	Female	36	Normal	Pennsylvania	3	5	8	9
1915	96	7B	8.617	19	7	13	fabric1	jt	5	5	1	Female	36	Normal	Pennsylvania	3	5	8	9
1916	96	7B	3.992	19	2	13	fabric1	ct	5	5	1	Female	36	Normal	Pennsylvania	3	5	8	9
1917	96	7B	10.399	3	2	3	fabric1	ct	5	3	0.6	Female	36	Normal	Pennsylvania	3	5	8	9
1918	96	7B	5.072	3	10	3	no_mask	ct	5	5	1	Female	36	Normal	Pennsylvania	3	5	8	9
1919	96	7B	5.413	3	7	3	fabric1	jt	6	5	0.833333333	Female	36	Normal	Pennsylvania	3	5	8	9
1920	96	7B	4.028	19	9	13	n95mask	jt	5	5	1	Female	36	Normal	Pennsylvania	3	5	8	9
1921	97	7B	12.178	19	7	13	fabric1	jt	5	5	1	Female	64	Normal	North Carolina	8	10	9	10
1922	97	7B	16.119	3	2	3	fabric1	ct	5	1	0.2	Female	64	Normal	North Carolina	8	10	9	10
1923	97	7B	14.361	3	10	3	no_mask	ct	5	4	0.8	Female	64	Normal	North Carolina	8	10	9	10
1924	97	7B	17.684	19	10	13	no_mask	ct	6	6	1	Female	64	Normal	North Carolina	8	10	9	10
1925	97	7B	11.546	19	4	13	n95mask	ct	7	7	1	Female	64	Normal	North Carolina	8	10	9	10
1926	97	7B	19.683	19	2	13	fabric1	ct	5	5	1	Female	64	Normal	North Carolina	8	10	9	10
1927	97	7B	12.3	3	4	3	n95mask	ct	5	5	1	Female	64	Normal	North Carolina	8	10	9	10
1928	97	7B	10.065	19	8	13	fabric2	jt	5	4	0.8	Female	64	Normal	North Carolina	8	10	9	10
1929	97	7B	13.817	3	1	3	dispose	ct	5	5	1	Female	64	Normal	North Carolina	8	10	9	10
1930	97	7B	11.636	19	3	13	fabric2	ct	5	5	1	Female	64	Normal	North Carolina	8	10	9	10
1931	97	7B	12.4	19	5	13	no_mask	jt	5	5	1	Female	64	Normal	North Carolina	8	10	9	10
1932	97	7B	15.664	3	8	3	fabric2	jt	7	3	0.428571429	Female	64	Normal	North Carolina	8	10	9	10
1933	97	7B	14.428	19	6	13	dispose	jt	4	4	1	Female	64	Normal	North Carolina	8	10	9	10
1934	97	7B	12.366	3	7	3	fabric1	jt	6	5	0.833333333	Female	64	Normal	North Carolina	8	10	9	10
1935	97	7B	17.59	3	9	3	n95mask	jt	5	5	1	Female	64	Normal	North Carolina	8	10	9	10
1936	97	7B	15.497	3	5	3	no_mask	jt	6	4	0.666666667	Female	64	Normal	North Carolina	8	10	9	10
1937	97	7B	11.922	3	3	3	fabric2	ct	6	5	0.833333333	Female	64	Normal	North Carolina	8	10	9	10
1938	97	7B	10.061	19	9	13	n95mask	jt	5	5	1	Female	64	Normal	North Carolina	8	10	9	10
1939	97	7B	11.289	3	6	3	dispose	jt	7	5	0.714285714	Female	64	Normal	North Carolina	8	10	9	10
1940	97	7B	14.109	19	1	13	dispose	ct	5	5	1	Female	64	Normal	North Carolina	8	10	9	10
1941	98	8A	14.273	3	6	3	fabric1	jt	7	5	0.714285714	Female	29	Normal	North Carolina	0	0	1	1
1942	98	8A	14.713	3	2	3	fabric2	ct	5	5	1	Female	29	Normal	North Carolina	0	0	1	1
1943	98	8A	16.941	19	5	13	dispose	jt	5	5	1	Female	29	Normal	North Carolina	0	0	1	1
1944	98	8A	18.586	3	4	3	no_mask	jt	5	5	1	Female	29	Normal	North Carolina	0	0	1	1
1945	98	8A	13.875	3	10	3	dispose	ct	5	3	0.6	Female	29	Normal	North Carolina	0	0	1	1
1946	98	8A	10.362	19	6	13	fabric1	jt	4	4	1	Female	29	Normal	North Carolina	0	0	1	1
1947	98	8A	11.382	19	1	13	fabric1	ct	5	4	0.8	Female	29	Normal	North Carolina	0	0	1	1
1948	98	8A	24.802	3	7	3	fabric2	jt	6	0	0	Female	29	Normal	North Carolina	0	0	1	1
1949	98	8A	10.42	3	9	3	no_mask	ct	5	3	0.6	Female	29	Normal	North Carolina	0	0	1	1
1950	98	8A	13.946	19	7	13	fabric2	jt	5	5	1	Female	29	Normal	North Carolina	0	0	1	1
1951	98	8A	11.599	19	10	13	dispose	ct	6	6	1	Female	29	Normal	North Carolina	0	0	1	1
1952	98	8A	14.384	3	5	3	dispose	jt	6	6	1	Female	29	Normal	North Carolina	0	0	1	1
1953	98	8A	14.189	3	8	3	n95mask	jt	7	3	0.428571429	Female	29	Normal	North Carolina	0	0	1	1
1954	98	8A	7.804	19	9	13	no_mask	ct	5	5	1	Female	29	Normal	North Carolina	0	0	1	1
1955	98	8A	15.431	3	1	3	fabric1	ct	5	2	0.4	Female	29	Normal	North Carolina	0	0	1	1
1956	98	8A	19.696	19	3	13	n95mask	ct	5	5	1	Female	29	Normal	North Carolina	0	0	1	1
1957	98	8A	14.601	19	4	13	no_mask	jt	7	7	1	Female	29	Normal	North Carolina	0	0	1	1
1958	98	8A	12.226	19	8	13	n95mask	jt	5	5	1	Female	29	Normal	North Carolina	0	0	1	1
1959	98	8A	15.719	3	3	3	n95mask	ct	6	6	1	Female	29	Normal	North Carolina	0	0	1	1
1960	98	8A	13.68	19	2	13	fabric2	ct	5	5	1	Female	29	Normal	North Carolina	0	0	1	1
1961	99	8A	10.251	3	6	3	fabric1	jt	7	5	0.714285714	Female	42	Normal	Florida	6	8	8	9
1962	99	8A	8.276	19	3	13	n95mask	ct	5	5	1	Female	42	Normal	Florida	6	8	8	9
1963	99	8A	21.948	3	3	3	n95mask	ct	6	3	0.5	Female	42	Normal	Florida	6	8	8	9
1964	99	8A	6.449	19	10	13	dispose	ct	6	6	1	Female	42	Normal	Florida	6	8	8	9
1965	99	8A	8.299	19	8	13	n95mask	jt	5	3	0.6	Female	42	Normal	Florida	6	8	8	9
1966	99	8A	9.461	3	8	3	n95mask	jt	7	0	0	Female	42	Normal	Florida	6	8	8	9
1967	99	8A	7.91	3	5	3	dispose	jt	6	1	0.166666667	Female	42	Normal	Florida	6	8	8	9
1968	99	8A	9.461	3	9	3	no_mask	ct	5	2	0.4	Female	42	Normal	Florida	6	8	8	9
1969	99	8A	5.983	19	2	13	fabric2	ct	5	5	1	Female	42	Normal	Florida	6	8	8	9
1970	99	8A	9.756	3	4	3	no_mask	jt	5	3	0.6	Female	42	Normal	Florida	6	8	8	9
1971	99	8A	9.208	19	5	13	dispose	jt	5	5	1	Female	42	Normal	Florida	6	8	8	9
1972	99	8A	8.489	19	9	13	no_mask	ct	5	5	1	Female	42	Normal	Florida	6	8	8	9
1973	99	8A	14.313	3	10	3	dispose	ct	5	3	0.6	Female	42	Normal	Florida	6	8	8	9
1974	99	8A	6.472	19	6	13	fabric1	jt	4	4	1	Female	42	Normal	Florida	6	8	8	9
1975	99	8A	29.88	3	7	3	fabric2	jt	6	0	0	Female	42	Normal	Florida	6	8	8	9
1976	99	8A	7.42	19	7	13	fabric2	jt	5	5	1	Female	42	Normal	Florida	6	8	8	9
1977	99	8A	17.056	3	1	3	fabric1	ct	5	0	0	Female	42	Normal	Florida	6	8	8	9
1978	99	8A	10.399	19	4	13	no_mask	jt	7	7	1	Female	42	Normal	Florida	6	8	8	9
1979	99	8A	7.517	19	1	13	fabric1	ct	5	5	1	Female	42	Normal	Florida	6	8	8	9
1980	99	8A	9.531	3	2	3	fabric2	ct	5	4	0.8	Female	42	Normal	Florida	6	8	8	9
1981	100	11B	20.857	3	6	13	no_mask	ct	7	0	0	Male	40	Normal	Michigan	8	9	8	9
1982	100	11B	19.147	3	4	13	fabric2	jt	5	2	0.4	Male	40	Normal	Michigan	8	9	8	9
1983	100	11B	9.992	3	3	13	fabric1	jt	6	0	0	Male	40	Normal	Michigan	8	9	8	9
1984	100	11B	24.664	19	6	3	no_mask	ct	4	3	0.75	Male	40	Normal	Michigan	8	9	8	9
1985	100	11B	18.676	3	7	13	dispose	ct	6	0	0	Male	40	Normal	Michigan	8	9	8	9
1986	100	11B	31.376	3	9	13	fabric2	ct	5	2	0.4	Male	40	Normal	Michigan	8	9	8	9
1987	100	11B	14.716	3	5	13	n95mask	jt	6	2	0.333333333	Male	40	Normal	Michigan	8	9	8	9
1988	100	11B	139.427	19	8	3	fabric1	ct	5	0	0	Male	40	Normal	Michigan	8	9	8	9
1989	100	11B	15.746	19	4	3	fabric2	jt	7	0	0	Male	40	Normal	Michigan	8	9	8	9
1990	100	11B	50.258	19	5	3	n95mask	jt	5	0	0	Male	40	Normal	Michigan	8	9	8	9
1991	100	11B	18.308	3	2	13	dispose	jt	5	0	0	Male	40	Normal	Michigan	8	9	8	9
1992	100	11B	13.925	19	7	3	dispose	ct	5	0	0	Male	40	Normal	Michigan	8	9	8	9
1993	100	11B	12.265	3	8	13	fabric1	ct	7	2	0.285714286	Male	40	Normal	Michigan	8	9	8	9
1994	100	11B	16.314	3	10	13	n95mask	ct	5	0	0	Male	40	Normal	Michigan	8	9	8	9
1995	100	11B	19.383	19	3	3	fabric1	jt	5	0	0	Male	40	Normal	Michigan	8	9	8	9
1996	100	11B	18.803	3	1	13	no_mask	jt	5	2	0.4	Male	40	Normal	Michigan	8	9	8	9
1997	100	11B	103.687	19	9	3	fabric2	ct	5	0	0	Male	40	Normal	Michigan	8	9	8	9
1998	100	11B	16.82	19	1	3	no_mask	jt	5	0	0	Male	40	Normal	Michigan	8	9	8	9
1999	100	11B	445.521	19	2	3	dispose	jt	5	0	0	Male	40	Normal	Michigan	8	9	8	9
[truncated: 1,581 more rows]
