# Supplementary material for: Effects of experience on recognition of speech produced with a face mask
Source: Cogn Res Princ Implic. 2022 May 26;7:46. doi: 10.1186/s41235-022-00388-4 (PMC9134148; doi:10.1186/s41235-022-00388-4)
Supplement: Supplementary file 2 — Additional file 2: Script for statistical analyses. [file 41235_2022_388_MOESM2_ESM.r]

# Data analysis script for Crinnion, Toscano, & Toscano

##################################################################################################
# Load data and set variables

# Clear workspace
rm(list = ls(all = TRUE))

# Load packages
library(lme4)
library(plyr)

## Set up data frame for analysis

# Load data
data <- as.data.frame(read.delim('data.csv', sep=',', header=T))
data <- subset(data, select = -c(X))

# Omit practice trials
data2 <- subset(data, HintSentenceList!='NA')

# Omit trials with RT > 60 seconds
data2 <- subset(data2, RT<60)

# Rename columns 
names(data2)[names(data2) == "HintSentenceList"] <- "hintlist"
names(data2)[names(data2) == "HintSentenceItem"] <- "hintsentence"
names(data2)[names(data2) == "SNR"] <- "snr"
names(data2)[names(data2) == "Talker"] <- "talker"
names(data2)[names(data2) == "RT"] <- "rt"
names(data2)[names(data2) == "Mask"] <- "mask"
names(data2)[names(data2) == "NumWords"] <- "numwords"
names(data2)[names(data2) == "NumCorrect"] <- "wordscorrect"

# Convert subject and sentence columns to factors
data2$subject <- as.factor(data2$subject)
data2$hintlist <- as.factor(data2$hintlist)
data2$hintsentence <- as.factor(data2$hintsentence)

# Create HINT 'list_sentence' column
data2$hint <- as.factor(paste0(data2$hintlist, '_', data2$hintsentence))

# Create SNR and talker variables
data2$snrNum <- ifelse(data2$snr==3,-0.5,0.5)
data2$talkerNum <- ifelse(data2$talker=='jt',-0.5,0.5)

# Create effect codes for mask type
# Key:
#   dispose = disposable surgical mask
#   fabric1 = fitted cloth mask
#   fabric2 = pleated cloth mask
#   n95mask = N95 respirator
data2$maskDispose <- ifelse(data2$mask=='dispose',0.8,-0.2)
data2$maskFabric1 <- ifelse(data2$mask=='fabric1',0.8,-0.2)
data2$maskFabric2 <- ifelse(data2$mask=='fabric2',0.8,-0.2)
data2$maskN95Mask <- ifelse(data2$mask=='n95mask',0.8,-0.2)

# Create proportion correct column
data2$propcorrect <- data2$wordscorrect / data2$numwords

# Set glmer options
glmeropt = glmerControl(optimizer='bobyqa', optCtrl = list(maxfun = 200000))

##################################################################################################
# Descriptive Statistics

# Total number of trials
nrow(data2)
# [1] 3559

# Total number of subjects
length(unique(data2$subject))
# [1] 179

# SNR
ddply(data2, .(snr), summarize, mean=mean(propcorrect), sd=sd(propcorrect))
  #   snr      mean        sd
#1   3 0.5132500 0.3805381
#2  13 0.9124472 0.2121553

# Talker
ddply(data2, .(talker), summarize, mean=mean(propcorrect), sd=sd(propcorrect))
  # talker      mean        sd
#1     ct 0.7536237 0.3489439
#2     jt 0.6727026 0.3799287

# Talker x SNR
ddply(data2, .(talker,snr), summarize, mean=mean(propcorrect), sd=sd(propcorrect))
  #  talker snr      mean        sd
# 1     ct   3 0.5718446 0.3758043
# 2     ct  13 0.9345866 0.1918399
# 3     jt   3 0.4548529 0.3764316
# 4     jt  13 0.8903078 0.2286620

# Mask type 
ddply(data2, .(mask,snr), summarize, mean=mean(propcorrect), sd=sd(propcorrect))
      # mask snr      mean        sd
# 1  dispose   3 0.5711343 0.3778572
# 2  dispose  13 0.9363831 0.1854670
# 3  fabric1   3 0.3915663 0.3568803
# 4  fabric1  13 0.8739891 0.2477365
# 5  fabric2   3 0.4793696 0.3753361
# 6  fabric2  13 0.8983769 0.2262560
# 7  n95mask   3 0.5170211 0.3812854
# 8  n95mask  13 0.9090744 0.2200285
# 9  no_mask   3 0.6065159 0.3756860
# 10 no_mask  13 0.9444001 0.1640502

# Mask type, collapsed across SNR
ddply(data2, .(mask), summarize, mean=mean(propcorrect), sd=sd(propcorrect))
# mask      mean        sd
# 1 dispose 0.7537587 0.3490860
# 2 fabric1 0.6334534 0.3903942
# 3 fabric2 0.6897622 0.3737126
# 4 n95mask 0.7127721 0.3678422
# 5 no_mask 0.7756943 0.3352759

##################################################################################################
# Mixed-effects Models

# Analysis 1: Speech recognition performance in current experiment

model <- glmer(cbind(wordscorrect, numwords-wordscorrect) ~ 
	maskDispose + maskFabric1 + 	maskFabric2 + maskN95Mask + 
	snrNum + talkerNum + snrNum:talkerNum +
	maskDispose:snrNum + maskFabric1:snrNum + maskFabric2:snrNum + maskN95Mask:snrNum + 
	maskDispose:talkerNum + maskFabric1:talkerNum + maskFabric2:talkerNum + maskN95Mask:talkerNum + 
	maskDispose:snrNum:talkerNum + maskFabric1:snrNum:talkerNum + maskFabric2:snrNum:talkerNum + maskN95Mask:snrNum:talkerNum + 
	(1|subject) + 
	(1|hint) +
	(0+snrNum|subject) + 
	(0+snrNum|hint) +
	(0+talkerNum|subject) + 
	(0+talkerNum|hint) +
	(0+snrNum:talkerNum|subject) + 
	(0+snrNum:talkerNum|hint) +
	(0+maskDispose|subject) + (0+maskFabric1|subject) + (0+maskFabric2|subject) + (0+maskN95Mask|subject) +
	(0+maskDispose:snrNum|subject) + (0+maskFabric1:snrNum|subject) + (0+maskFabric2:snrNum|subject) + (0+maskN95Mask:snrNum|subject) +
	(0+maskDispose:talkerNum|subject) + (0+maskFabric1:talkerNum|subject) + (0+maskFabric2:talkerNum|subject) + (0+maskN95Mask:talkerNum|subject) +
	(0+maskDispose|hint) + (0+maskFabric1|hint) + (0+maskFabric2|hint) + (0+maskN95Mask|hint) +
	(0+maskDispose:snrNum|hint) + (0+maskFabric1:snrNum|hint) + (0+maskFabric2:snrNum|hint) + (0+maskN95Mask:snrNum|hint) +
	(0+maskDispose:talkerNum|hint) + (0+maskFabric1:talkerNum|hint) + (0+maskFabric2:talkerNum|hint) + (0+maskN95Mask:talkerNum|hint), 
	data=data2, family=binomial, control=glmeropt)

summary(model)
                              #  Estimate Std. Error z value Pr(>|z|)    
# (Intercept)                   2.18051    0.19613  11.118  < 2e-16 ***
# maskDispose                  -0.01039    0.19745  -0.053 0.958027    
# maskFabric1                  -1.32660    0.19924  -6.658 2.77e-11 *** 
# maskFabric2                  -0.75163    0.20659  -3.638 0.000275 *** 
# maskN95Mask                  -0.39704    0.25403  -1.563 0.118064    
# snrNum                        4.24796    0.13208  32.162  < 2e-16 *** 
# talkerNum                     1.04462    0.19553   5.343 9.17e-08 *** 
# snrNum:talkerNum              0.27332    0.35310   0.774 0.438901    
# maskDispose:snrNum            0.27627    0.33377   0.828 0.407827    
# maskFabric1:snrNum            0.34886    0.24895   1.401 0.161122    
# maskFabric2:snrNum            0.39620    0.28318   1.399 0.161776    
# maskN95Mask:snrNum            0.39111    0.26555   1.473 0.140803    
# maskDispose:talkerNum         0.04697    0.45425   0.103 0.917640    
# maskFabric1:talkerNum        -0.50114    0.29829  -1.680 0.092952 .  
# maskFabric2:talkerNum         0.91765    0.45767   2.005 0.044959 *  	
# maskN95Mask:talkerNum        -0.02816    0.41264  -0.068 0.945593    
# maskDispose:snrNum:talkerNum  0.31433    0.46291   0.679 0.497124    
# maskFabric1:snrNum:talkerNum  0.74958    0.40935   1.831 0.067076 .  
# maskFabric2:snrNum:talkerNum  0.32544    0.44902   0.725 0.468590    
# maskN95Mask:snrNum:talkerNum  2.01326    0.46250   4.353 1.34e-05 *** 


# Pleated mask x talker follow-up

data3 <- subset(data2, (mask=='fabric2' | mask=='no_mask') & talkerNum < 0)
data3$maskFabric2 <- ifelse(data3$mask=='fabric2', 0.5, -0.5)
modelA <- glmer(cbind(wordscorrect, numwords-wordscorrect) ~ maskFabric2 +
	(1|subject) + (1|hint) + 
	(0+maskFabric2|subject) + (0+maskFabric2|hint),
	data=data3, family=binomial, control=glmeropt)
summary(modelA)
            # Estimate Std. Error z value Pr(>|z|)    
# (Intercept)   0.9306     0.1518   6.132 8.66e-10 ***
# maskFabric2  -0.7976     0.1859  -4.290 1.78e-05 ***		Pleated mask (talker 2)

data3 <- subset(data2, (mask=='fabric2' | mask=='no_mask') & talkerNum > 0)
data3$maskFabric2 <- ifelse(data3$mask=='fabric2', 0.5, -0.5)
modelB <- glmer(cbind(wordscorrect, numwords-wordscorrect) ~ maskFabric2 +
	(1|subject) + (1|hint) + 
	(0+maskFabric2|subject) + (0+maskFabric2|hint),
	data=data3, family=binomial, control=glmeropt)
summary(modelB)
            # Estimate Std. Error z value Pr(>|z|)    
# (Intercept)  1.9772     0.1513  13.070   <2e-16 ***
# maskFabric2  -0.4654     0.2636  -1.766   0.0775 .  		Pleated mask (talker 1)


# N95 x SNR x talker follow-up

data3 <- subset(data2, (mask=='n95mask' | mask=='no_mask') & snrNum < 0 & talkerNum < 0)
data3$maskN95Mask <- ifelse(data3$mask=='n95mask', 0.5, -0.5)
modelA <- glmer(cbind(wordscorrect, numwords-wordscorrect) ~ maskN95Mask +
	(1|subject) + (1|hint) + 
	(0+maskN95Mask|hint),
	data=data3, family=binomial, control=glmeropt)
summary(modelA)
            # Estimate Std. Error z value Pr(>|z|)    
# (Intercept)  0.10005    0.24631   0.406    0.685
# maskN95Mask -0.06429    0.27417  -0.234    0.815 		N95 (low SNR, talker 2)

data3 <- subset(data2, (mask=='n95mask' | mask=='no_mask') & snrNum < 0 & talkerNum > 0)
data3$maskN95Mask <- ifelse(data3$mask=='n95mask', 0.5, -0.5)
modelB <- glmer(cbind(wordscorrect, numwords-wordscorrect) ~ maskN95Mask +
	(1|subject) + (1|hint) + 
	(0+maskN95Mask|hint),
	data=data3, family=binomial, control=glmeropt)
summary(modelB)
            # Estimate Std. Error z value Pr(>|z|)    
# (Intercept)  0.7166     0.2222   3.225  0.00126 **
#maskN95Mask  -1.0903     0.3426  -3.182  0.00146 **		N95 (low SNR, talker 1)

data3 <- subset(data2, (mask=='n95mask' | mask=='no_mask') & snrNum > 0 & talkerNum < 0)
data3$maskN95Mask <- ifelse(data3$mask=='n95mask', 0.5, -0.5)
modelC <- glmer(cbind(wordscorrect, numwords-wordscorrect) ~ maskN95Mask +
	(1|subject) + (1|hint) + 
	(0+maskN95Mask|hint),
	data=data3, family=binomial, control=glmeropt)
summary(modelC)
            # Estimate Std. Error z value Pr(>|z|)    
# (Intercept)   4.2802     0.4274  10.014  < 2e-16 ***
# maskN95Mask  -1.1076     0.2518  -4.399 1.09e-05 *** (high SNR, talker 2)   

data3 <- subset(data2, (mask=='n95mask' | mask=='no_mask') & snrNum > 0 & talkerNum > 0)
data3$maskN95Mask <- ifelse(data3$mask=='n95mask', 0.5, -0.5)
modelD <- glmer(cbind(wordscorrect, numwords-wordscorrect) ~ maskN95Mask +
	(1|subject) + (1|hint) + 
	(0+maskN95Mask|hint),
	data=data3, family=binomial, control=glmeropt)
summary(modelD)
            # Estimate Std. Error z value Pr(>|z|)    
# (Intercept)  9.6585     0.9814   9.842   <2e-16 ***
#maskN95Mask  -0.2701     0.5198  -0.520    0.603    (high SNR, talker 1)


# Analysis 2: Changes in masked speech recognition during the pandemic

# Data from Toscano & Toscano (2021) are available in the supporting information for that paper, located at https://doi.org/10.1371/journal.pone.0246842
odata <- as.data.frame(read.delim('journal.pone.0246842.s002.csv', sep=',', header=T))

# Omit practice trials
odata2 <- subset(odata, hintlist !='NA')

# Omit trials with RT > 60 seconds
odata2 <- subset(odata2, rt <60)

# Convert subject and sentence columns to factors
odata2$subject <- as.factor(odata2$subject)
odata2$hintlist <- as.factor(odata2$hintlist)
odata2$hintsentence <- as.factor(odata2$hintsentence)

# Create HINT 'list_sentence' column
odata2$hint <- as.factor(paste0(odata2$hintlist, '_', odata2$hintsentence))

# Create SNR and talker variables
odata2$snrNum <- ifelse(odata2$snr==3,-0.5,0.5)
odata2$talkerNum <- ifelse(odata2$talker=='jt',-0.5,0.5)

# Create effect codes for mask type
# Key:
#   dispose = disposable surgical mask
#   fabric1 = fitted cloth mask
#   fabric2 = pleated cloth mask
#   n95mask = N95 respirator
odata2$maskDispose <- ifelse(odata2$mask=='dispose',0.8,-0.2)
odata2$maskFabric1 <- ifelse(odata2$mask=='fabric1',0.8,-0.2)
odata2$maskFabric2 <- ifelse(odata2$mask=='fabric2',0.8,-0.2)
odata2$maskN95Mask <- ifelse(odata2$mask=='n95mask',0.8,-0.2)

# Create proportion correct column
odata2$propcorrect <- odata2$wordscorrect / odata2$numwords

# Add column for day (i.e., which experiment)
data2$day <- "second"
odata2$day <- "first"
# add datasets together
data2_small <- subset(data2, select = c(subject, list, mask, hintlist, hintsentence, talker, snr, numwords, wordscorrect, rt, hint, snrNum,
                                        talkerNum, maskDispose, maskFabric1, maskFabric2, maskN95Mask, propcorrect, day))
data2_small$subject <- as.factor(as.numeric(data2_small$subject) + 1000)
databoth <- rbind(odata2, data2_small)
databoth$dayNum <- ifelse(databoth$day == "first", -0.5, 0.5)

# Set glmer options
glmeropt = glmerControl(optimizer='bobyqa', optCtrl = list(maxfun = 200000))

# Model
model_comparison <- glmer(cbind(wordscorrect, numwords-wordscorrect) ~ 
                            maskDispose + maskFabric1 + 	maskFabric2 + maskN95Mask + 
                            snrNum + talkerNum + dayNum + snrNum:talkerNum +
                            maskDispose:snrNum + maskFabric1:snrNum + maskFabric2:snrNum + maskN95Mask:snrNum + 
                            maskDispose:talkerNum + maskFabric1:talkerNum + maskFabric2:talkerNum + maskN95Mask:talkerNum + 
                            maskDispose:snrNum:talkerNum + maskFabric1:snrNum:talkerNum + maskFabric2:snrNum:talkerNum + maskN95Mask:snrNum:talkerNum + 
                            maskDispose:dayNum + maskFabric1:dayNum + 	maskFabric2:dayNum + maskN95Mask:dayNum + 
                            snrNum:dayNum + talkerNum:dayNum + snrNum:talkerNum:dayNum +
                            maskDispose:snrNum:dayNum + maskFabric1:snrNum:dayNum + maskFabric2:snrNum:dayNum + maskN95Mask:snrNum:dayNum + 
                            maskDispose:talkerNum:dayNum + maskFabric1:talkerNum:dayNum + maskFabric2:talkerNum:dayNum + maskN95Mask:talkerNum:dayNum + 
                            maskDispose:snrNum:talkerNum:dayNum + maskFabric1:snrNum:talkerNum:dayNum + maskFabric2:snrNum:talkerNum:dayNum + maskN95Mask:snrNum:talkerNum:dayNum +
                            (1|subject) + 
                            (1|hint) +
                            (0+snrNum|subject) + 
                            (0+snrNum|hint) +
                            (0+talkerNum|subject) + 
                            (0+talkerNum|hint) +
                            (0+snrNum:talkerNum|subject) + 
                            (0+snrNum:talkerNum|hint) +
                            (0+maskDispose|subject) + (0+maskFabric1|subject) + (0+maskFabric2|subject) + (0+maskN95Mask|subject) +
                            (0+maskDispose:snrNum|subject) + (0+maskFabric1:snrNum|subject) + (0+maskFabric2:snrNum|subject) + (0+maskN95Mask:snrNum|subject) +
                            (0+maskDispose:talkerNum|subject) + (0+maskFabric1:talkerNum|subject) + (0+maskFabric2:talkerNum|subject) + (0+maskN95Mask:talkerNum|subject) +
                            (0+maskDispose|hint) + (0+maskFabric1|hint) + (0+maskFabric2|hint) + (0+maskN95Mask|hint) +
                            (0+maskDispose:snrNum|hint) + (0+maskFabric1:snrNum|hint) + (0+maskFabric2:snrNum|hint) + (0+maskN95Mask:snrNum|hint) +
                            (0+maskDispose:talkerNum|hint) + (0+maskFabric1:talkerNum|hint) + (0+maskFabric2:talkerNum|hint) + (0+maskN95Mask:talkerNum|hint) + 
                            (0+dayNum|hint) +
                            (0+snrNum:dayNum|hint) +
                            (0+talkerNum:dayNum|hint) +
                            (0+snrNum:talkerNum:dayNum|hint) +
                            (0+maskDispose:dayNum|hint) + (0+maskFabric1:dayNum|hint) + (0+maskFabric2:dayNum|hint) + (0+maskN95Mask:dayNum|hint) +
                            (0+maskDispose:snrNum:dayNum|hint) + (0+maskFabric1:snrNum:dayNum|hint) + (0+maskFabric2:snrNum:dayNum|hint) + (0+maskN95Mask:snrNum:dayNum|hint) +
                            (0+maskDispose:talkerNum:dayNum|hint) + (0+maskFabric1:talkerNum:dayNum|hint) + (0+maskFabric2:talkerNum:dayNum|hint) + (0+maskN95Mask:talkerNum:dayNum|hint), 
                          data=databoth, family=binomial, control=glmeropt)

summary(model_comparison)
# Estimate Std. Error z value Pr(>|z|)    
# (Intercept)                          1.9219286  0.1601686  11.999  < 2e-16 ***
# maskDispose                          0.0086838  0.1330922   0.065 0.947977    
# maskFabric1                         -1.1823096  0.1582800  -7.470 8.04e-14 ***	Fabric1
# maskFabric2                         -0.6390392  0.1712945  -3.731 0.000191 ***	Fabric2
# maskN95Mask                         -0.3884514  0.1716832  -2.263 0.023660 *  	N95
# snrNum                               4.8263941  0.1237400  39.004  < 2e-16 ***	SNR
# talkerNum                            1.0014599  0.1881241   5.323 1.02e-07 ***	Talker
# dayNum                               0.5099643  0.1756285   2.904 0.003688 ** 	Experiment
# snrNum:talkerNum                     0.4003617  0.2848092   1.406 0.159808    
# maskDispose:snrNum                   0.2954256  0.2556234   1.156 0.247801    
# maskFabric1:snrNum                   0.4720112  0.1948043   2.423 0.015393 *  	Fabric1 x SNR
# maskFabric2:snrNum                   0.5026170  0.2073484   2.424 0.015350 *  	Fabric2 x SNR
# maskN95Mask:snrNum                   0.6112448  0.2483410   2.461 0.013843 *  	N95 x SNR
# maskDispose:talkerNum                0.1653927  0.3251994   0.509 0.611041    
# maskFabric1:talkerNum               -0.3787132  0.2643000  -1.433 0.151889    
# maskFabric2:talkerNum                0.9075827  0.3527013   2.573 0.010075 *  	Fabric2 x Talker
# maskN95Mask:talkerNum               -0.0945915  0.2737731  -0.346 0.729711    
# maskDispose:dayNum                  -0.0064448  0.1701932  -0.038 0.969793    
# maskFabric1:dayNum                  -0.2535617  0.1770721  -1.432 0.152153    
# maskFabric2:dayNum                  -0.2841969  0.1733805  -1.639 0.101182    
# maskN95Mask:dayNum                  -0.0664362  0.2158282  -0.308 0.758220    
# snrNum:dayNum                       -1.1459302  0.2094987  -5.470 4.50e-08 ***	SNR x Experiment
# talkerNum:dayNum                    -0.0053318  0.1322532  -0.040 0.967842    
# maskDispose:snrNum:talkerNum         0.2546892  0.3238524   0.786 0.431612    
# maskFabric1:snrNum:talkerNum         0.6687698  0.2950602   2.267 0.023418 *  	Fabric1 x SNR x Talker
# maskFabric2:snrNum:talkerNum         0.3564626  0.3182609   1.120 0.262700    
# maskN95Mask:snrNum:talkerNum         1.6558441  0.3287227   5.037 4.72e-07 ***	N95 x SNR x Talker
# snrNum:talkerNum:dayNum             -0.3232535  0.2440589  -1.324 0.185340    
# maskDispose:snrNum:dayNum            0.0006801  0.4136543   0.002 0.998688    
# maskFabric1:snrNum:dayNum           -0.2404629  0.3430256  -0.701 0.483300    
# maskFabric2:snrNum:dayNum           -0.3787217  0.3530871  -1.073 0.283450    
# maskN95Mask:snrNum:dayNum           -0.4662358  0.3690854  -1.263 0.206510    
# maskDispose:talkerNum:dayNum        -0.2159118  0.4407858  -0.490 0.624251    
# maskFabric1:talkerNum:dayNum        -0.2262339  0.3571637  -0.633 0.526461    
# maskFabric2:talkerNum:dayNum        -0.0118359  0.3929348  -0.030 0.975970    
# maskN95Mask:talkerNum:dayNum         0.2006255  0.4332990   0.463 0.643351    
# maskDispose:snrNum:talkerNum:dayNum  0.1679173  0.6285941   0.267 0.789368    
# maskFabric1:snrNum:talkerNum:dayNum  0.1763361  0.5703601   0.309 0.757195    
# maskFabric2:snrNum:talkerNum:dayNum  0.0814259  0.6150597   0.132 0.894678    
# maskN95Mask:snrNum:talkerNum:dayNum  0.7979872  0.6380626   1.251 0.211066  


# Descriptive statistics
ddply(databoth, .(day), summarize, mean=mean(propcorrect), sd=sd(propcorrect))

# day propcorrect
# 1  first   0.6452687
# 2 second   0.7131290
ddply(databoth, .(day, snr), summarize, mean=mean(propcorrect), sd=sd(propcorrect))

# day snr propcorrect
# 1  first   3   0.3648391
# 2  first  13   0.9211952
# 3 second   3   0.5132500
# 4 second  13   0.9124472

# SNR x Experiment follow-up

data3 <- subset(databoth, snrNum < 0)
modelA <- glmer(cbind(wordscorrect, numwords-wordscorrect) ~ dayNum +
                  (1|subject) + (1|hint) + 
                  (0+dayNum|hint),
                data=data3, family=binomial, control=glmeropt)
summary(modelA)
# Estimate Std. Error z value Pr(>|z|)    
# (Intercept)  -0.3716     0.1297  -2.865  0.00417 ** 
# dayNum        0.8353     0.1409   5.927 3.08e-09 *** low SNR

data3 <- subset(databoth, snrNum > 0)
modelB <- glmer(cbind(wordscorrect, numwords-wordscorrect) ~ dayNum +
                  (1|subject) + (1|hint) + 
                  (0+dayNum|hint),
                data=data3, family=binomial, control=glmeropt)
summary(modelB)
# Estimate Std. Error z value Pr(>|z|)    
# (Intercept)   3.4014     0.1417  24.012   <2e-16 ***
# dayNum       -0.1215     0.2045  -0.594    0.553  high SNR


# Analysis 3: Effects of self-reported experience listening to masked speech

# Scale mask encounter ratings
data2$othermaskY <- scale(data2$OtherMaskYear)
data2$othermaskM <- scale(data2$OtherMaskMonth)
data2$selfmaskY <- scale(data2$SelfMaskYear)
data2$selfmaskM <- scale(data2$SelfMaskMonth)

# Descriptive statistics

# other mask use month
mean(data2$OtherMaskMonth)
# 5.704973
sd(data2$OtherMaskMonth)
# 2.627

# other mask use year
mean(data2$OtherMaskYear)
# 7.656364
sd(data2$OtherMaskYear)
# 1.878904

## self mask use month
mean(data2$SelfMaskMonth, na.rm = T)
# 6.422436
sd(data2$SelfMaskMonth, na.rm = T)
# 3.521695

## self mask use year
mean(data2$SelfMaskYear, na.rm = T)
# 8.201752
sd(data2$SelfMaskYear, na.rm = T)
# 2.442785

# Model: other mask use in the past year
model_othermaskY <- glmer(cbind(wordscorrect, numwords-wordscorrect) ~ 
                            maskDispose + maskFabric1 + 	maskFabric2 + maskN95Mask + 
                            snrNum + talkerNum + snrNum:talkerNum +
                            maskDispose:snrNum + maskFabric1:snrNum + maskFabric2:snrNum + maskN95Mask:snrNum + 
                            maskDispose:talkerNum + maskFabric1:talkerNum + maskFabric2:talkerNum + maskN95Mask:talkerNum + 
                            maskDispose:snrNum:talkerNum + maskFabric1:snrNum:talkerNum + maskFabric2:snrNum:talkerNum + maskN95Mask:snrNum:talkerNum + 
                            othermaskY + othermaskY:maskDispose + othermaskY:maskFabric1 + othermaskY:maskFabric2 + othermaskY:maskN95Mask +
                            (1|subject) + 
                            (1|hint) +
                            (0+snrNum|subject) + 
                            (0+snrNum|hint) +
                            (0+talkerNum|subject) + 
                            (0+talkerNum|hint) +
                            (0+snrNum:talkerNum|subject) + 
                            (0+snrNum:talkerNum|hint) +
                            (0+maskDispose|subject) + (0+maskFabric1|subject) + (0+maskFabric2|subject) + (0+maskN95Mask|subject) +
                            (0+maskDispose:snrNum|subject) + (0+maskFabric1:snrNum|subject) + (0+maskFabric2:snrNum|subject) + (0+maskN95Mask:snrNum|subject) +
                            (0+maskDispose:talkerNum|subject) + (0+maskFabric1:talkerNum|subject) + (0+maskFabric2:talkerNum|subject) + (0+maskN95Mask:talkerNum|subject) +
                            (0+maskDispose|hint) + (0+maskFabric1|hint) + (0+maskFabric2|hint) + (0+maskN95Mask|hint) +
                            (0+maskDispose:snrNum|hint) + (0+maskFabric1:snrNum|hint) + (0+maskFabric2:snrNum|hint) + (0+maskN95Mask:snrNum|hint) +
                            (0+maskDispose:talkerNum|hint) + (0+maskFabric1:talkerNum|hint) + (0+maskFabric2:talkerNum|hint) + (0+maskN95Mask:talkerNum|hint) +
                            (0+othermaskY|hint) + (0+othermaskY:maskDispose|hint) + (0+othermaskY:maskFabric1|hint) + (0+othermaskY:maskFabric2|hint) + (0+othermaskY:maskN95Mask|hint), 
                          data=data2, family=binomial, control=glmeropt)

summary(model_othermaskY)
# Fixed effects:
#                               Estimate Std. Error z value Pr(>|z|)    
# (Intercept)                   2.17868    0.19700  11.059  < 2e-16 ***
# maskDispose                  -0.00924    0.19582  -0.047 0.962367    
# maskFabric1                  -1.32247    0.20042  -6.599 4.15e-11 ***
# maskFabric2                  -0.75095    0.20528  -3.658 0.000254 ***
# maskN95Mask                  -0.39733    0.25160  -1.579 0.114289    
# snrNum                        4.25012    0.13194  32.212  < 2e-16 ***
# talkerNum                     1.04718    0.19479   5.376 7.62e-08 ***
# othermaskY                    0.08349    0.12381   0.674 0.500118    
# snrNum:talkerNum              0.29161    0.35052   0.832 0.405446    
# maskDispose:snrNum            0.26099    0.33748   0.773 0.439315    
# maskFabric1:snrNum            0.36359    0.24865   1.462 0.143674    
# maskFabric2:snrNum            0.39037    0.28647   1.363 0.172979    
# maskN95Mask:snrNum            0.38610    0.26443   1.460 0.144262    
# maskDispose:talkerNum         0.05242    0.45337   0.116 0.907946    
# maskFabric1:talkerNum        -0.48255    0.29868  -1.616 0.106176    
# maskFabric2:talkerNum         0.91194    0.45720   1.995 0.046081 *  
# maskN95Mask:talkerNum        -0.01302    0.40750  -0.032 0.974514    
# maskDispose:othermaskY        0.20319    0.10455   1.943 0.051958 .  
# maskFabric1:othermaskY        0.03995    0.13317   0.300 0.764196    
# maskFabric2:othermaskY       -0.01544    0.11534  -0.134 0.893528    
# maskN95Mask:othermaskY        0.04867    0.14133   0.344 0.730556    
# maskDispose:snrNum:talkerNum  0.34705    0.46451   0.747 0.454979    
# maskFabric1:snrNum:talkerNum  0.76573    0.41313   1.854 0.063811 .  
# maskFabric2:snrNum:talkerNum  0.35920    0.45050   0.797 0.425258    
# maskN95Mask:snrNum:talkerNum  2.08237    0.46609   4.468 7.91e-06 ***


# Model: other mask use in the past month
model_othermaskM <- glmer(cbind(wordscorrect, numwords-wordscorrect) ~ 
                            maskDispose + maskFabric1 + 	maskFabric2 + maskN95Mask + 
                            snrNum + talkerNum + snrNum:talkerNum +
                            maskDispose:snrNum + maskFabric1:snrNum + maskFabric2:snrNum + maskN95Mask:snrNum + 
                            maskDispose:talkerNum + maskFabric1:talkerNum + maskFabric2:talkerNum + maskN95Mask:talkerNum + 
                            maskDispose:snrNum:talkerNum + maskFabric1:snrNum:talkerNum + maskFabric2:snrNum:talkerNum + maskN95Mask:snrNum:talkerNum + 
                            othermaskM + othermaskM:maskDispose + othermaskM:maskFabric1 + othermaskM:maskFabric2 + othermaskM:maskN95Mask +
                            (1|subject) + 
                            (1|hint) +
                            (0+snrNum|subject) + 
                            (0+snrNum|hint) +
                            (0+talkerNum|subject) + 
                            (0+talkerNum|hint) +
                            (0+snrNum:talkerNum|subject) + 
                            (0+snrNum:talkerNum|hint) +
                            (0+maskDispose|subject) + (0+maskFabric1|subject) + (0+maskFabric2|subject) + (0+maskN95Mask|subject) +
                            (0+maskDispose:snrNum|subject) + (0+maskFabric1:snrNum|subject) + (0+maskFabric2:snrNum|subject) + (0+maskN95Mask:snrNum|subject) +
                            (0+maskDispose:talkerNum|subject) + (0+maskFabric1:talkerNum|subject) + (0+maskFabric2:talkerNum|subject) + (0+maskN95Mask:talkerNum|subject) +
                            (0+maskDispose|hint) + (0+maskFabric1|hint) + (0+maskFabric2|hint) + (0+maskN95Mask|hint) +
                            (0+maskDispose:snrNum|hint) + (0+maskFabric1:snrNum|hint) + (0+maskFabric2:snrNum|hint) + (0+maskN95Mask:snrNum|hint) +
                            (0+maskDispose:talkerNum|hint) + (0+maskFabric1:talkerNum|hint) + (0+maskFabric2:talkerNum|hint) + (0+maskN95Mask:talkerNum|hint) +
                            (0+othermaskM|hint) + (0+othermaskM:maskDispose|hint) + (0+othermaskM:maskFabric1|hint) + (0+othermaskM:maskFabric2|hint) + (0+othermaskM:maskN95Mask|hint), 
                          data=data2, family=binomial, control=glmeropt)

summary(model_othermaskM)
#                               Estimate Std. Error z value Pr(>|z|)    
# (Intercept)                   2.17744    0.19387  11.231  < 2e-16 ***
# maskDispose                  -0.03283    0.19846  -0.165 0.868629    
# maskFabric1                  -1.34110    0.20164  -6.651 2.92e-11 ***
# maskFabric2                  -0.75691    0.20504  -3.692 0.000223 ***
# maskN95Mask                  -0.40441    0.25496  -1.586 0.112702    
# snrNum                        4.24424    0.13254  32.023  < 2e-16 ***
# talkerNum                     1.04684    0.19590   5.344 9.10e-08 ***
# othermaskM                   -0.29020    0.12033  -2.412 0.015881 *  
# snrNum:talkerNum              0.27341    0.35456   0.771 0.440635    
# maskDispose:snrNum            0.22548    0.33376   0.676 0.499312    
# maskFabric1:snrNum            0.30279    0.24980   1.212 0.225463    
# maskFabric2:snrNum            0.39150    0.28624   1.368 0.171392    
# maskN95Mask:snrNum            0.36183    0.26651   1.358 0.174567    
# maskDispose:talkerNum         0.03917    0.45474   0.086 0.931359    
# maskFabric1:talkerNum        -0.49484    0.29847  -1.658 0.097337 .  
# maskFabric2:talkerNum         0.91677    0.46224   1.983 0.047333 *  
# maskN95Mask:talkerNum        -0.02766    0.41330  -0.067 0.946649    
# maskDispose:othermaskM        0.18067    0.10281   1.757 0.078876 .  
# maskFabric1:othermaskM        0.16447    0.13102   1.255 0.209378    
# maskFabric2:othermaskM       -0.06067    0.11356  -0.534 0.593140    
# maskN95Mask:othermaskM        0.08361    0.11385   0.734 0.462684    
# maskDispose:snrNum:talkerNum  0.29417    0.46255   0.636 0.524798    
# maskFabric1:snrNum:talkerNum  0.76048    0.41249   1.844 0.065236 .  
# maskFabric2:snrNum:talkerNum  0.31445    0.45038   0.698 0.485064    
# maskN95Mask:snrNum:talkerNum  1.99293    0.46391   4.296 1.74e-05 ***


# # Model: self mask use in the past year
model_selfmaskY <- glmer(cbind(wordscorrect, numwords-wordscorrect) ~ 
                           maskDispose + maskFabric1 + 	maskFabric2 + maskN95Mask + 
                           snrNum + talkerNum + snrNum:talkerNum +
                           maskDispose:snrNum + maskFabric1:snrNum + maskFabric2:snrNum + maskN95Mask:snrNum + 
                           maskDispose:talkerNum + maskFabric1:talkerNum + maskFabric2:talkerNum + maskN95Mask:talkerNum + 
                           maskDispose:snrNum:talkerNum + maskFabric1:snrNum:talkerNum + maskFabric2:snrNum:talkerNum + maskN95Mask:snrNum:talkerNum + 
                           selfmaskY + selfmaskY:maskDispose + selfmaskY:maskFabric1 + selfmaskY:maskFabric2 + selfmaskY:maskN95Mask +
                           (1|subject) + 
                           (1|hint) +
                           (0+snrNum|subject) + 
                           (0+snrNum|hint) +
                           (0+talkerNum|subject) + 
                           (0+talkerNum|hint) +
                           (0+snrNum:talkerNum|subject) + 
                           (0+snrNum:talkerNum|hint) +
                           (0+maskDispose|subject) + (0+maskFabric1|subject) + (0+maskFabric2|subject) + (0+maskN95Mask|subject) +
                           (0+maskDispose:snrNum|subject) + (0+maskFabric1:snrNum|subject) + (0+maskFabric2:snrNum|subject) + (0+maskN95Mask:snrNum|subject) +
                           (0+maskDispose:talkerNum|subject) + (0+maskFabric1:talkerNum|subject) + (0+maskFabric2:talkerNum|subject) + (0+maskN95Mask:talkerNum|subject) +
                           (0+maskDispose|hint) + (0+maskFabric1|hint) + (0+maskFabric2|hint) + (0+maskN95Mask|hint) +
                           (0+maskDispose:snrNum|hint) + (0+maskFabric1:snrNum|hint) + (0+maskFabric2:snrNum|hint) + (0+maskN95Mask:snrNum|hint) +
                           (0+maskDispose:talkerNum|hint) + (0+maskFabric1:talkerNum|hint) + (0+maskFabric2:talkerNum|hint) + (0+maskN95Mask:talkerNum|hint) +
                           (0+selfmaskY|hint) + (0+selfmaskY:maskDispose|hint) + (0+selfmaskY:maskFabric1|hint) + (0+selfmaskY:maskFabric2|hint) + (0+selfmaskY:maskN95Mask|hint), 
                         data=data2, family=binomial, control=glmeropt)

summary(model_selfmaskY)
# Fixed effects:
#                                 Estimate Std. Error z value Pr(>|z|)    
# (Intercept)                   2.18178    0.19662  11.096  < 2e-16 ***
# maskDispose                  -0.02735    0.19813  -0.138 0.890197    
# maskFabric1                  -1.33024    0.19936  -6.673 2.51e-11 ***
# maskFabric2                  -0.75075    0.20697  -3.627 0.000286 ***
# maskN95Mask                  -0.39979    0.25621  -1.560 0.118664    
# snrNum                        4.26355    0.13296  32.065  < 2e-16 ***
# talkerNum                     1.04949    0.19384   5.414 6.15e-08 ***
# selfmaskY                     0.13068    0.12462   1.049 0.294343    
# snrNum:talkerNum              0.27826    0.34782   0.800 0.423704    
# maskDispose:snrNum            0.27878    0.33621   0.829 0.407009    
# maskFabric1:snrNum            0.38773    0.24731   1.568 0.116938    
# maskFabric2:snrNum            0.41665    0.28926   1.440 0.149758    
# maskN95Mask:snrNum            0.41617    0.26726   1.557 0.119430    
# maskDispose:talkerNum         0.02250    0.45391   0.050 0.960469    
# maskFabric1:talkerNum        -0.50150    0.29316  -1.711 0.087142 .  
# maskFabric2:talkerNum         0.89732    0.46682   1.922 0.054581 .  
# maskN95Mask:talkerNum        -0.03595    0.41816  -0.086 0.931495    
# maskDispose:selfmaskY         0.16222    0.10449   1.552 0.120547    
# maskFabric1:selfmaskY        -0.02323    0.12019  -0.193 0.846727    
# maskFabric2:selfmaskY        -0.09290    0.13386  -0.694 0.487684    
# maskN95Mask:selfmaskY         0.02256    0.12531   0.180 0.857100    
# maskDispose:snrNum:talkerNum  0.29946    0.46376   0.646 0.518468    
# maskFabric1:snrNum:talkerNum  0.76532    0.41214   1.857 0.063321 .  
# maskFabric2:snrNum:talkerNum  0.34797    0.45084   0.772 0.440215    
# maskN95Mask:snrNum:talkerNum  2.04332    0.46533   4.391 1.13e-05 ***

 
# Model: self mask use in the past month
model_selfmaskM <- glmer(cbind(wordscorrect, numwords-wordscorrect) ~ 
                           maskDispose + maskFabric1 + 	maskFabric2 + maskN95Mask + 
                           snrNum + talkerNum + snrNum:talkerNum +
                           maskDispose:snrNum + maskFabric1:snrNum + maskFabric2:snrNum + maskN95Mask:snrNum + 
                           maskDispose:talkerNum + maskFabric1:talkerNum + maskFabric2:talkerNum + maskN95Mask:talkerNum + 
                           maskDispose:snrNum:talkerNum + maskFabric1:snrNum:talkerNum + maskFabric2:snrNum:talkerNum + maskN95Mask:snrNum:talkerNum + 
                           selfmaskM + selfmaskM:maskDispose + selfmaskM:maskFabric1 + selfmaskM:maskFabric2 + selfmaskM:maskN95Mask +
                           (1|subject) + 
                           (1|hint) +
                           (0+snrNum|subject) + 
                           (0+snrNum|hint) +
                           (0+talkerNum|subject) + 
                           (0+talkerNum|hint) +
                           (0+snrNum:talkerNum|subject) + 
                           (0+snrNum:talkerNum|hint) +
                           (0+maskDispose|subject) + (0+maskFabric1|subject) + (0+maskFabric2|subject) + (0+maskN95Mask|subject) +
                           (0+maskDispose:snrNum|subject) + (0+maskFabric1:snrNum|subject) + (0+maskFabric2:snrNum|subject) + (0+maskN95Mask:snrNum|subject) +
                           (0+maskDispose:talkerNum|subject) + (0+maskFabric1:talkerNum|subject) + (0+maskFabric2:talkerNum|subject) + (0+maskN95Mask:talkerNum|subject) +
                           (0+maskDispose|hint) + (0+maskFabric1|hint) + (0+maskFabric2|hint) + (0+maskN95Mask|hint) +
                           (0+maskDispose:snrNum|hint) + (0+maskFabric1:snrNum|hint) + (0+maskFabric2:snrNum|hint) + (0+maskN95Mask:snrNum|hint) +
                           (0+maskDispose:talkerNum|hint) + (0+maskFabric1:talkerNum|hint) + (0+maskFabric2:talkerNum|hint) + (0+maskN95Mask:talkerNum|hint) +
                           (0+selfmaskM|hint) + (0+selfmaskM:maskDispose|hint) + (0+selfmaskM:maskFabric1|hint) + (0+selfmaskM:maskFabric2|hint) + (0+selfmaskM:maskN95Mask|hint), 
                         data=data2, family=binomial, control=glmeropt)

summary(model_selfmaskM)
#                               Estimate Std. Error z value Pr(>|z|)    
# (Intercept)                   2.17477    0.19562  11.117  < 2e-16 ***
# maskDispose                  -0.02515    0.20036  -0.126 0.900117    
# maskFabric1                  -1.33462    0.20080  -6.647 3.00e-11 ***
# maskFabric2                  -0.75022    0.20583  -3.645 0.000268 ***
# maskN95Mask                  -0.40146    0.25670  -1.564 0.117832    
# snrNum                        4.24442    0.13258  32.015  < 2e-16 ***
# talkerNum                     1.04523    0.19667   5.315 1.07e-07 ***
# selfmaskM                    -0.09250    0.12283  -0.753 0.451381    
# snrNum:talkerNum              0.28872    0.35202   0.820 0.412119    
# maskDispose:snrNum            0.27461    0.33635   0.816 0.414250    
# maskFabric1:snrNum            0.34753    0.25087   1.385 0.165958    
# maskFabric2:snrNum            0.39457    0.28339   1.392 0.163817    
# maskN95Mask:snrNum            0.40522    0.26295   1.541 0.123306    
# maskDispose:talkerNum         0.03524    0.45166   0.078 0.937809    
# maskFabric1:talkerNum        -0.49763    0.29674  -1.677 0.093537 .  
# maskFabric2:talkerNum         0.92044    0.46380   1.985 0.047195 *  
# maskN95Mask:talkerNum        -0.03055    0.41415  -0.074 0.941201    
# maskDispose:selfmaskM         0.11688    0.10215   1.144 0.252552    
# maskFabric1:selfmaskM         0.09182    0.11103   0.827 0.408238    
# maskFabric2:selfmaskM        -0.06899    0.12776  -0.540 0.589198    
# maskN95Mask:selfmaskM         0.03735    0.10856   0.344 0.730794    
# maskDispose:snrNum:talkerNum  0.30568    0.46413   0.659 0.510157    
# maskFabric1:snrNum:talkerNum  0.75310    0.41134   1.831 0.067125 .  
# maskFabric2:snrNum:talkerNum  0.31887    0.45016   0.708 0.478739    
# maskN95Mask:snrNum:talkerNum  1.99886    0.46433   4.305 1.67e-05 ***


# Analysis 4: Performance as a function of state-level public mask mandates

data2$region <- tolower(data2$State)
data2$publicmandateWord <- ifelse(data2$region == "arizona" | data2$region == "florida" |
                                    data2$region == "georgia" |data2$region == "idaho" |
                                    data2$region == "louisiana" |data2$region == "missouri" |
                                    data2$region == "montana" |data2$region == "nebraska" |
                                    data2$region == "oklahoma" |data2$region == "iowa" |
                                    data2$region == "south carolina" | data2$region == "south dakota" |
                                    data2$region == "tennessee" |data2$region == "wyoming" , "nomandate", "mandate")
data2$publicmandateWord <- as.factor(data2$publicmandateWord)
data2$publicmandate <- ifelse(data2$publicmandate == "nomandate", -0.5, 0.5)
data2$publicmandate <- scale(data2$publicmandate)

# Number of participants in each group
length(unique(subset(data2, publicmandateWord == "nomandate")$subject))
# 41 no mandate
length(unique(subset(data2, publicmandateWord == "mandate")$subject))
# 138 mandate

# Model: mask mandate effects
model_maskmandate <- glmer(cbind(wordscorrect, numwords-wordscorrect) ~ 
                             maskDispose + maskFabric1 + 	maskFabric2 + maskN95Mask + 
                             snrNum + talkerNum + snrNum:talkerNum +
                             maskDispose:snrNum + maskFabric1:snrNum + maskFabric2:snrNum + maskN95Mask:snrNum + 
                             maskDispose:talkerNum + maskFabric1:talkerNum + maskFabric2:talkerNum + maskN95Mask:talkerNum + 
                             maskDispose:snrNum:talkerNum + maskFabric1:snrNum:talkerNum + maskFabric2:snrNum:talkerNum + maskN95Mask:snrNum:talkerNum + 
                             publicmandate + publicmandate:maskDispose + publicmandate:maskFabric1 + publicmandate:maskFabric2 + publicmandate:maskN95Mask +
                             (1|subject) + 
                             (1|hint) +
                             (0+snrNum|subject) + 
                             (0+snrNum|hint) +
                             (0+talkerNum|subject) + 
                             (0+talkerNum|hint) +
                             (0+snrNum:talkerNum|subject) + 
                             (0+snrNum:talkerNum|hint) +
                             (0+maskDispose|subject) + (0+maskFabric1|subject) + (0+maskFabric2|subject) + (0+maskN95Mask|subject) +
                             (0+maskDispose:snrNum|subject) + (0+maskFabric1:snrNum|subject) + (0+maskFabric2:snrNum|subject) + (0+maskN95Mask:snrNum|subject) +
                             (0+maskDispose:talkerNum|subject) + (0+maskFabric1:talkerNum|subject) + (0+maskFabric2:talkerNum|subject) + (0+maskN95Mask:talkerNum|subject) +
                             (0+maskDispose|hint) + (0+maskFabric1|hint) + (0+maskFabric2|hint) + (0+maskN95Mask|hint) +
                             (0+maskDispose:snrNum|hint) + (0+maskFabric1:snrNum|hint) + (0+maskFabric2:snrNum|hint) + (0+maskN95Mask:snrNum|hint) +
                             (0+maskDispose:talkerNum|hint) + (0+maskFabric1:talkerNum|hint) + (0+maskFabric2:talkerNum|hint) + (0+maskN95Mask:talkerNum|hint) +
                             (0+publicmandate|hint) + (0+publicmandate:maskDispose|hint) + (0+publicmandate:maskFabric1|hint) + (0+publicmandate:maskFabric2|hint) + (0+publicmandate:maskN95Mask|hint), 
                           data=data2, family=binomial, control=glmeropt)

summary(model_maskmandate)
# Fixed effects:
#                                 Estimate Std. Error z value Pr(>|z|)    
# (Intercept)                   2.18167    0.19577  11.144  < 2e-16 ***
# maskDispose                  -0.01627    0.19964  -0.081 0.935048    
# maskFabric1                  -1.32609    0.19936  -6.652 2.90e-11 ***
# maskFabric2                  -0.75265    0.20786  -3.621 0.000294 ***
# maskN95Mask                  -0.40299    0.25384  -1.588 0.112378    
# snrNum                        4.24053    0.13154  32.238  < 2e-16 ***
# talkerNum                     1.04161    0.19109   5.451 5.01e-08 ***
# publicmandate                 0.20772    0.12173   1.706 0.087920 .  
# snrNum:talkerNum              0.27590    0.34765   0.794 0.427418    
# maskDispose:snrNum            0.25605    0.33394   0.767 0.443232    
# maskFabric1:snrNum            0.34211    0.25014   1.368 0.171409    
# maskFabric2:snrNum            0.37412    0.28043   1.334 0.182170    
# maskN95Mask:snrNum            0.37586    0.26300   1.429 0.152975    
# maskDispose:talkerNum         0.01088    0.45821   0.024 0.981051    
# maskFabric1:talkerNum        -0.50372    0.29750  -1.693 0.090420 .  
# maskFabric2:talkerNum         0.93882    0.45082   2.082 0.037300 *  
# maskN95Mask:talkerNum        -0.04095    0.41566  -0.099 0.921521    
# maskDispose:publicmandate    -0.07153    0.11555  -0.619 0.535885    
# maskFabric1:publicmandate    -0.22851    0.12348  -1.851 0.064218 .  
# maskFabric2:publicmandate    -0.12703    0.13423  -0.946 0.343965    
# maskN95Mask:publicmandate    -0.14443    0.10481  -1.378 0.168178    
# maskDispose:snrNum:talkerNum  0.29022    0.46508   0.624 0.532612    
# maskFabric1:snrNum:talkerNum  0.82284    0.41265   1.994 0.046148 *  
# maskFabric2:snrNum:talkerNum  0.36890    0.45078   0.818 0.413147    
# maskN95Mask:snrNum:talkerNum  2.03536    0.46292   4.397 1.10e-05 ***
